# Supplementary material for: Large-scale genome-wide analysis links lactic acid bacteria from food with the gut microbiome
Source: Nat Commun. 2020 May 25;11:2610. doi: 10.1038/s41467-020-16438-8 (PMC7248083; doi:10.1038/s41467-020-16438-8)
Supplement: Supplementary file 4 — Supplementary Data 1 [file 41467_2020_16438_MOESM4_ESM.xlsx]

## Sheet: Sheet1
Study	SampleID	Food type	Accession	# reads
BertuzziAS_2018	ERR2212267	surface ripened cheese	ERS2032089	15618570
BertuzziAS_2018	ERR2212268	surface ripened cheese	ERS2032090	75674482
BertuzziAS_2018	ERR2212269	surface ripened cheese	ERS2032091	11074834
BertuzziAS_2018	ERR2212270	surface ripened cheese	ERS2032092	11477196
BertuzziAS_2018	ERR2212271	surface ripened cheese	ERS2032093	8377202
BertuzziAS_2018	ERR2212272	surface ripened cheese	ERS2032094	21401036
BertuzziAS_2018	ERR2212273	surface ripened cheese	ERS2032095	15147604
BertuzziAS_2018	ERR2212274	surface ripened cheese	ERS2032096	17683984
BertuzziAS_2018	ERR2212275	surface ripened cheese	ERS2032097	13586296
BertuzziAS_2018	ERR2212276	surface ripened cheese	ERS2032098	11744402
BertuzziAS_2018	ERR2212277	surface ripened cheese	ERS2032099	8790494
BertuzziAS_2018	ERR2212278	surface ripened cheese	ERS2032100	8430626
BertuzziAS_2018	ERR2212279	surface ripened cheese	ERS2032101	21932270
BertuzziAS_2018	ERR2212280	surface ripened cheese	ERS2032102	11902502
BertuzziAS_2018	ERR2212281	surface ripened cheese	ERS2032103	27549248
BertuzziAS_2018	ERR2212282	surface ripened cheese	ERS2032104	25583912
BertuzziAS_2018	ERR2212283	surface ripened cheese	ERS2032105	11354154
BertuzziAS_2018	ERR2212284	surface ripened cheese	ERS2032106	15764550
BertuzziAS_2018	ERR2212285	surface ripened cheese	ERS2032107	17714918
BertuzziAS_2018	ERR2212286	surface ripened cheese	ERS2032108	12329904
BertuzziAS_2018	ERR2212287	surface ripened cheese	ERS2032109	20572662
BertuzziAS_2018	ERR2212288	surface ripened cheese	ERS2032110	33898282
BertuzziAS_2018	ERR2212289	surface ripened cheese	ERS2032111	25889594
BertuzziAS_2018	ERR2212290	surface ripened cheese	ERS2032112	39928316
BertuzziAS_2018	ERR2212291	surface ripened cheese	ERS2032113	32430876
BertuzziAS_2018	ERR2212292	surface ripened cheese	ERS2032114	37640086
BertuzziAS_2018	ERR2212293	surface ripened cheese	ERS2032115	6365246
BertuzziAS_2018	ERR2212294	surface ripened cheese	ERS2032116	25218900
BertuzziAS_2018	ERR2212295	surface ripened cheese	ERS2032117	23370300
BertuzziAS_2018	ERR2212296	surface ripened cheese	ERS2032118	10249044
BertuzziAS_2018	ERR2212297	surface ripened cheese	ERS2032119	16596638
BertuzziAS_2018	ERR2212298	surface ripened cheese	ERS2032120	6942662
BertuzziAS_2018	ERR2212299	surface ripened cheese	ERS2032121	19500158
BertuzziAS_2018	ERR2212300	surface ripened cheese	ERS2032122	26166282
BertuzziAS_2018	ERR2212301	surface ripened cheese	ERS2032123	16136198
BertuzziAS_2018	ERR2212302	surface ripened cheese	ERS2032124	14738670
BertuzziAS_2018	ERR2212303	surface ripened cheese	ERS2032125	3718988
BertuzziAS_2018	ERR2212304	surface ripened cheese	ERS2032126	2389728
BertuzziAS_2018	ERR2212305	surface ripened cheese	ERS2032127	3427092
BertuzziAS_2018	ERR2212306	surface ripened cheese	ERS2032128	2523718
BertuzziAS_2018	ERR2212307	surface ripened cheese	ERS2032129	4553526
BertuzziAS_2018	ERR2212308	surface ripened cheese	ERS2032130	2673826
Escobar-ZepedaA_2016	SRR2081070	Mexican ripened cheese	SRS974112	266458970
LeechJ_2019	FS00	wagashi rind	ERS3967688	6730524
LeechJ_2019	FS00B	wagashi core	ERS3967689	7606474
LeechJ_2019	FS01	bread kvass	ERS3967690	8221922
LeechJ_2019	FS02	carrot kimchi	ERS3967691	6869240
LeechJ_2019	FS03	boza	ERS3967692	7875230
LeechJ_2019	FS05	turnip	ERS3967693	1619016
LeechJ_2019	FS06	orange	ERS3967694	5929598
LeechJ_2019	FS07	krauthehi	ERS3967695	8411692
LeechJ_2019	FS08	tepache	ERS3967696	6496134
LeechJ_2019	FS09	ginger beer	ERS3967697	9294246
LeechJ_2019	FS10	tempeh	ERS3967698	8510610
LeechJ_2019	FS11	cucumber	ERS3967699	7453490
LeechJ_2019	FS12	milk kefir	ERS3967700	8463996
LeechJ_2019	FS13	water kefir	ERS3967701	7361990
LeechJ_2019	FS16	tofu chilli	ERS3967702	7249420
LeechJ_2019	FS17	daikon	ERS3967703	7744096
LeechJ_2019	FS19	pickled vegetables	ERS3967704	7437920
LeechJ_2019	FS22	raw sauerkraut & juniper berries	ERS3967705	3078466
LeechJ_2019	FS23	brown rice amazake	ERS3967706	2741954
LeechJ_2019	FS24	beetroot kvass	ERS3967707	7915192
LeechJ_2019	FS25	kefir and fennel soup	ERS3967708	8172320
LeechJ_2019	FS26	mead	ERS3967709	8310228
LeechJ_2019	FS27	saurkraut	ERS3967710	8679160
LeechJ_2019	FS28	dill dearg	ERS3967711	7227484
LeechJ_2019	FS29	kimchi	ERS3967712	8701492
LeechJ_2019	FS30	saurkraut with white cabbage	ERS3967713	6532118
LeechJ_2019	FS31	water kefir hibiscus	ERS3967714	8211346
LeechJ_2019	FS32	water kefir lemon	ERS3967715	12912106
LeechJ_2019	FS33	water kefir ginger	ERS3967716	8594894
LeechJ_2019	FS34	kombucha vinegar	ERS3967717	3798190
LeechJ_2019	FS35	ryazhenka	ERS3967718	9439178
LeechJ_2019	FS36	agousha	ERS3967719	8074674
LeechJ_2019	FS37	rostagroèkport vorožnyj	ERS3967720	9286404
LeechJ_2019	FS38	ruž’a	ERS3967721	10312304
LeechJ_2019	FS39	saurkraut	ERS3967722	8553164
LeechJ_2019	FS40	kombucha	ERS3967723	10073504
LeechJ_2019	FS41	apple cider vinegar	ERS3967724	6372390
LeechJ_2019	FS42	raw milk kefir	ERS3967725	11698816
LeechJ_2019	FS43	pasterised milk kefir	ERS3967726	5264220
LeechJ_2019	FS44	water kefir	ERS3967727	8031770
LeechJ_2019	FS45	water kefir	ERS3967728	9047338
LeechJ_2019	FS46	dilly carrots	ERS3967729	1855660
LeechJ_2019	FS47	brussel sprout kimchi	ERS3967730	8690438
LeechJ_2019	FS48	kimchi	ERS3967731	7924138
LeechJ_2019	FS49	garlic kraut	ERS3967732	8680950
LeechJ_2019	FS50	dukkah kraut	ERS3967733	9441580
LeechJ_2019	FS51	ginger sliced in 2% brine	ERS3967734	7124670
LeechJ_2019	FS52	daikon radish in 2% brine	ERS3967735	9287470
LeechJ_2019	FS53	okra in 2% brine	ERS3967736	7889888
LeechJ_2019	FS54	green tomatoes & mustard seeds in 2% brine	ERS3967737	8280874
LeechJ_2019	FS55	kombucha	ERS3967738	10152154
LeechJ_2019	FS56	cherry water kefir	ERS3967739	7455560
LeechJ_2019	FS57	beet kvass	ERS3967740	8908334
LeechJ_2019	FS58	coconut kefir	ERS3967741	8069952
LeechJ_2019	FS59	carrot sticks	ERS3967742	7208140
LeechJ_2019	FS60	labne	ERS3967743	6779834
LeechJ_2019	FS61	lemon and ginger fizz	ERS3967744	6927976
LeechJ_2019	FS62	scallion kimchi	ERS3967745	8236460
MacoriG_2019	CS_1	cheese, edam	ERS3466718	9021166
MacoriG_2019	CS_10	cheese, cheddar	ERS3466719	8979654
MacoriG_2019	CS_11	cheese, mild	ERS3466720	8133712
MacoriG_2019	CS_12	cheese, gouda	ERS3466721	9105152
MacoriG_2019	CS_13	cheese, cheddar	ERS3466752	6212268
MacoriG_2019	CS_14	cheese, cheddar	ERS3466722	8518820
MacoriG_2019	CS_15	cheese, brie	ERS3466753	7946698
MacoriG_2019	CS_16	cheese, blue cheese	ERS3466723	6488718
MacoriG_2019	CS_17	cheese, blue cheese	ERS3466724	8641776
MacoriG_2019	CS_18	cheese, cheddar	ERS3466725	7885020
MacoriG_2019	CS_19	cheese, cheddar	ERS3466726	5429636
MacoriG_2019	CS_2	cheese, tomme	ERS3466727	11090370
MacoriG_2019	CS_20	cheese, cheddar	ERS3466754	6855728
MacoriG_2019	CS_21	cheese, cheddar	ERS3466755	7550864
MacoriG_2019	CS_22	cheese, stretched-curd cheese	ERS3466756	5949740
MacoriG_2019	CS_23	cheese, cheddar	ERS3466757	8347426
MacoriG_2019	CS_24	cheese, cheddar	ERS3466758	7010790
MacoriG_2019	CS_25	cheese, cheddar	ERS3466759	3113788
MacoriG_2019	CS_26	cheese, cheddar	ERS3466760	7774088
MacoriG_2019	CS_27	cheese, tomme	ERS3466728	7366116
MacoriG_2019	CS_28	cheese, tomme	ERS3466761	4882496
MacoriG_2019	CS_29	cheese, cream cheese	ERS3466762	6569958
MacoriG_2019	CS_3	cheese, hard cheese	ERS3466763	6350624
MacoriG_2019	CS_30	cheese, tomme	ERS3466729	8606638
MacoriG_2019	CS_31	cheese, smoked cheese	ERS3466730	10451042
MacoriG_2019	CS_32	cheese, smoked cheese	ERS3466764	2378334
MacoriG_2019	CS_33	cheese, brie	ERS3466765	6470880
MacoriG_2019	CS_34	cheese, cheddar	ERS3466731	7552976
MacoriG_2019	CS_35	cheese, cheddar	ERS3466732	7032542
MacoriG_2019	CS_36	cheese, tomme	ERS3466733	8376692
MacoriG_2019	CS_37	cheese, cheddar	ERS3466734	6326330
MacoriG_2019	CS_38	cheese, blue cheese	ERS3466735	4413162
MacoriG_2019	CS_39	cheese, stretched-curd cheese	ERS3466736	8057082
MacoriG_2019	CS_4	cheese, hard cheese	ERS3466766	8200718
MacoriG_2019	CS_40	cheese, stretched-curd cheese	ERS3466737	11069784
MacoriG_2019	CS_41	cheese, smoked cheese	ERS3466767	8085990
MacoriG_2019	CS_42	cheese, mild	ERS3466738	5278394
MacoriG_2019	CS_43	cheese, cheddar	ERS3466768	5400946
MacoriG_2019	CS_44	cheese, tomme	ERS3466769	4808280
MacoriG_2019	CS_45	cheese, tomme	ERS3466770	8352926
MacoriG_2019	CS_46	cheese, brie	ERS3466778	4062860
MacoriG_2019	CS_47	cheese, smoked cheese	ERS3466779	5290682
MacoriG_2019	CS_48	cheese, blue cheese	ERS3466780	1148752
MacoriG_2019	CS_49	cheese, cheddar	ERS3466781	5452324
MacoriG_2019	CS_5	cheese, cheddar	ERS3466739	8620372
MacoriG_2019	CS_50	cheese, fresh cheese	ERS3466782	4873564
MacoriG_2019	CS_51	cheese, fresh cheese	ERS3466783	12403724
MacoriG_2019	CS_52	cheese, fresh cheese	ERS3466784	5513210
MacoriG_2019	CS_53	cheese, tomme	ERS3466785	4877962
MacoriG_2019	CS_54	cheese, feta	ERS3466786	5062820
MacoriG_2019	CS_55	cheese, cheddar	ERS3466787	4127938
MacoriG_2019	CS_6	cheese, cheddar	ERS3466740	6423454
MacoriG_2019	CS_7	cheese, cheddar	ERS3466741	6511932
MacoriG_2019	CS_8	cheese, feta	ERS3466742	5165198
MacoriG_2019	CS_9	cheese, cheddar	ERS3466743	7275426
MacoriG_2019	CS_R15	cheese, brie	ERS3466788	9722156
MacoriG_2019	CS_R16	cheese, blue cheese	ERS3466744	7240788
MacoriG_2019	CS_R17	cheese, blue cheese	ERS3466745	3508884
MacoriG_2019	CS_R2	cheese, hard cheese	ERS3466746	6382316
MacoriG_2019	CS_R28	cheese, tomme	ERS3466771	4216242
MacoriG_2019	CS_R30	cheese, tomme	ERS3466747	6130004
MacoriG_2019	CS_R32	cheese, smoked cheese	ERS3466772	4406068
MacoriG_2019	CS_R33	cheese, brie	ERS3466773	8558040
MacoriG_2019	CS_R36	cheese, tomme	ERS3466748	4571956
MacoriG_2019	CS_R4	cheese, hard cheese	ERS3466774	4808090
MacoriG_2019	CS_R41	cheese, smoked cheese	ERS3466775	1947260
MacoriG_2019	CS_R42	cheese, mild	ERS3466749	4537232
MacoriG_2019	CS_R44	cheese, tomme	ERS3466776	12343106
MacoriG_2019	CS_R45	cheese, tomme	ERS3466777	6055636
MacoriG_2019	CS_R46	cheese, brie	ERS3466789	5656328
MacoriG_2019	CS_R47	cheese, smoked cheese	ERS3466790	4873852
MacoriG_2019	CS_R48	cheese, blue cheese	ERS3466791	3785126
MacoriG_2019	CS_R49	cheese, cheddar	ERS3466792	6118044
MacoriG_2019	CS_R52	cheese, fresh cheese	ERS3466793	21089994
MacoriG_2019	CS_R53	cheese, fresh cheese	ERS3466794	5621482
MacoriG_2019	CS_R7	cheese, cheddar	ERS3466750	7180918
MacoriG_2019	CS_R9	cheese, cheddar	ERS3466751	6052478
MilaniC_2019	SRR7587236	parmesan cheese	SRS3591585	50176956
MilaniC_2019	SRR7587240	parmesan cheese	SRS3591582	75225058
PasolliE_2019	DS001	dietary supplement	SRS6525470	15569148
PasolliE_2019	DS002	dietary supplement	SRS6525471	11498900
PasolliE_2019	DS003	dietary supplement	SRS6525478	14511478
PasolliE_2019	DS004	dietary supplement	SRS6525479	16093968
PasolliE_2019	Y001	yogurt	SRS6525480	9868538
PasolliE_2019	Y002	yogurt	SRS6525481	10594602
PasolliE_2019	Y003	yogurt	SRS6525482	10683642
PasolliE_2019	Y004	yogurt	SRS6525483	15469028
PasolliE_2019	Y005	yogurt	SRS6525484	12301466
PasolliE_2019	Y006	yogurt	SRS6525485	18973348
PasolliE_2019	Y007	yogurt	SRS6525472	13024562
PasolliE_2019	Y008	yogurt	SRS6525473	15855958
PasolliE_2019	Y009	yogurt	SRS6525474	14614948
PasolliE_2019	Y010	yogurt	SRS6525475	12648762
PasolliE_2019	Y011	yogurt	SRS6525476	14930706
PasolliE_2019	Y012	yogurt	SRS6525477	14450368
PfeferT_2018	SRR6514655	cheese	SRS2870602	12568152
PfeferT_2018	SRR6514656	cheese	SRS2870600	13401554
PfeferT_2018	SRR6514657	cheese	SRS2870601	10317742
PfeferT_2018	SRR6514658	cheese	SRS2870598	12939928
PfeferT_2018	SRR6514659	cheese	SRS2870599	5441312
PfeferT_2018	SRR6514660	cheese	SRS2870597	12536540
PfeferT_2018	SRR6514661	cheese	SRS2870596	14367366
PfeferT_2018	SRR6514662	cheese	SRS2870595	13490244
PfeferT_2018	SRR6514663	cheese	SRS2870594	15005922
PfeferT_2018	SRR6514664	cheese	SRS2870593	14328570
PfeferT_2018	SRR6514665	cheese	SRS2870592	15195276
PfeferT_2018	SRR6514666	cheese	SRS2870591	5313120
PfeferT_2018	SRR6514667	cheese	SRS2870590	9581036
PfeferT_2018	SRR6514668	cheese	SRS2870589	5007334
PfeferT_2018	SRR6514669	cheese	SRS2870588	5217044
PfeferT_2018	SRR6514670	cheese	SRS2870587	5771716
PfeferT_2018	SRR6514671	cheese	SRS2870586	5558818
PfeferT_2018	SRR6514672	cheese	SRS2870585	5829686
PfeferT_2018	SRR6514673	cheese	SRS2870584	5434758
PfeferT_2018	SRR6514674	cheese	SRS2870583	6094324
PfeferT_2018	SRR6514675	cheese	SRS2870582	5924276
PfeferT_2018	SRR6514676	cheese	SRS2870581	6146960
PfeferT_2018	SRR6514677	cheese	SRS2870580	5330096
PfeferT_2018	SRR6514678	cheese	SRS2870579	15976082
PfeferT_2018	SRR6514679	cheese	SRS2870578	6004150
PfeferT_2018	SRR6514680	cheese	SRS2870576	5648114
PfeferT_2018	SRR6514681	cheese	SRS2870577	4292288
PfeferT_2018	SRR6514682	cheese	SRS2870575	5321864
PfeferT_2018	SRR6514683	cheese	SRS2870574	6316054
PfeferT_2018	SRR6514684	cheese	SRS2870573	6670402
PfeferT_2018	SRR6514685	cheese	SRS2870572	5106734
PfeferT_2018	SRR6514686	cheese	SRS2870570	5333796
PfeferT_2018	SRR6514687	cheese	SRS2870571	15969706
PfeferT_2018	SRR6514688	cheese	SRS2870569	12839552
PfeferT_2018	SRR6514689	cheese	SRS2870568	19447812
PfeferT_2018	SRR6514690	cheese	SRS2870567	14019022
QuigleyL_2016	ERR752910	continental type cheese	ERS654081	28547438
QuigleyL_2016	ERR752911	continental type cheese	ERS654082	26867324
QuigleyL_2016	ERR752912	continental type cheese	ERS654083	30177884
QuigleyL_2016	ERR752913	continental type cheese	ERS654084	44209662
QuigleyL_2016	ERR752914	continental type cheese	ERS654085	12347526
QuigleyL_2016	ERR752915	continental type cheese	ERS654086	43118434
QuigleyL_2016	ERR752916	continental type cheese	ERS654087	35106312
QuigleyL_2016	ERR752917	continental type cheese	ERS654088	26632068
QuigleyL_2016	ERR752918	continental type cheese	ERS654089	19974498
QuigleyL_2016	ERR752919	continental type cheese	ERS654090	118260536
WalshAM_2016	ERR1653129	milk kefir	ERS1354635	3022852
WalshAM_2016	ERR1653130	milk kefir	ERS1354636	3337616
WalshAM_2016	ERR1653131	milk kefir	ERS1354637	1605548
WalshAM_2016	ERR1653132	milk kefir	ERS1354638	2109196
WalshAM_2016	ERR1653133	milk kefir	ERS1354639	2727846
WalshAM_2016	ERR1653134	milk kefir	ERS1354640	1062120
WalshAM_2016	ERR1653135	milk kefir	ERS1354641	1534058
WalshAM_2016	ERR1653136	milk kefir	ERS1354642	1877312
WalshAM_2016	ERR1653137	milk kefir	ERS1354643	2197812
WalshAM_2016	ERR1653138	milk kefir	ERS1354644	2414394
WalshAM_2016	ERR1653139	milk kefir	ERS1354645	3149142
WalshAM_2016	ERR1653140	milk kefir	ERS1354646	2177614
WalshAM_2016	ERR1653141	milk kefir	ERS1354647	747184
WalshAM_2016	ERR1653142	milk kefir	ERS1354648	2391638
WalshAM_2016	ERR1653143	milk kefir	ERS1354649	1537870
WalshAM_2016	ERR1653144	milk kefir	ERS1354650	2772478
WalshAM_2016	ERR1653145	milk kefir	ERS1354651	1503158
WalshAM_2016	ERR1653146	milk kefir	ERS1354652	2421834
WalshAM_2017	ERR1981156	nunu	ERS1739850	1055202
WalshAM_2017	ERR1981157	nunu	ERS1739849	1055202
WalshAM_2017	ERR1981158	nunu	ERS1739848	334392
WalshAM_2017	ERR1981159	nunu	ERS1739847	523158
WalshAM_2017	ERR1981160	nunu	ERS1739846	674740
WalshAM_2017	ERR1981161	nunu	ERS1739845	573196
WalshAM_2017	ERR1981162	nunu	ERS1739844	635468
WalshAM_2017	ERR1981163	nunu	ERS1739843	338782
WalshAM_2017	ERR1981164	nunu	ERS1739842	803982
WalshAM_2017	ERR1981165	nunu	ERS1739841	710316
WalshAM_2017	ERR1981166	nunu	ERS1739840	2002022
WalshAM_2017	ERR1981167	nunu	ERS1739839	1847100
WalshAM_2017	ERR1981168	nunu	ERS1739838	2326990
WalshAM_2017	ERR1981169	nunu	ERS1739837	1494102
WalshAM_2017	ERR1981170	nunu	ERS1739836	1681908
WalshAM_2017	ERR1981171	nunu	ERS1739835	1929648
WalshAM_2017	ERR1981172	nunu	ERS1739834	1669754
WalshAM_2017	ERR1981173	nunu	ERS1739833	1726300
WalshAM_2017	ERR1981174	nunu	ERS1739832	2126348
WalshAM_2017	ERR1981175	nunu	ERS1739831	2100098
WolfeBE_2014	mgm4524482	smear ripened cheese	mgm4524482	5200000
WolfeBE_2014	mgm4524483	smear ripened cheese	mgm4524483	5200000
WolfeBE_2014	mgm4524484	smear ripened cheese	mgm4524484	5200000
WolfeBE_2014	mgm4524485	smear ripened cheese	mgm4524485	5200000
WolfeBE_2014	mgm4524486	smear ripened cheese	mgm4524486	5200000
WolfeBE_2014	mgm4524487	smear ripened cheese	mgm4524487	5200000
WolfeBE_2014	mgm4524488	smear ripened cheese	mgm4524488	5200000
WolfeBE_2014	mgm4524489	smear ripened cheese	mgm4524489	5200000
WolfeBE_2014	mgm4524490	smear ripened cheese	mgm4524490	5200000
WolfeBE_2014	mgm4524491	smear ripened cheese	mgm4524491	5200000
WolfeBE_2014	mgm4524492	smear ripened cheese	mgm4524492	5200000
WolfeBE_2014	mgm4524493	smear ripened cheese	mgm4524493	5200000
WolfeBE_2014	mgm4524494	smear ripened cheese	mgm4524494	5200000
WolfeBE_2014	mgm4524496	smear ripened cheese	mgm4524496	5200000
WolfeBE_2014	mgm4524497	smear ripened cheese	mgm4524497	5200000
WolfeBE_2014	mgm4524498	smear ripened cheese	mgm4524498	5200000
WolfeBE_2014	mgm4524499	smear ripened cheese	mgm4524499	5200000
WolfeBE_2014	mgm4524500	smear ripened cheese	mgm4524500	5200000
WolfeBE_2014	mgm4524501	smear ripened cheese	mgm4524501	5200000
WolfeBE_2014	mgm4524502	smear ripened cheese	mgm4524502	5200000
WolfeBE_2014	mgm4524503	smear ripened cheese	mgm4524503	5200000
WolfeBE_2014	mgm4524504	smear ripened cheese	mgm4524504	5200000
WolfeBE_2014	mgm4524505	smear ripened cheese	mgm4524505	5200000
