# Supplementary material for: Large-scale genome-wide analysis links lactic acid bacteria from food with the gut microbiome
Source: Nat Commun. 2020 May 25;11:2610. doi: 10.1038/s41467-020-16438-8 (PMC7248083; doi:10.1038/s41467-020-16438-8)
Supplement: Supplementary file 5 — Supplementary Data 2 [file 41467_2020_16438_MOESM5_ESM.xlsx]

## Sheet: Sheet1
sampleID	AsnicarF_2017__MV_FEI1_t1Q14	AsnicarF_2017__MV_FEI2_t1Q14	AsnicarF_2017__MV_FEI3_t1Q14	AsnicarF_2017__MV_FEI4_t1Q14	AsnicarF_2017__MV_FEI4_t2Q15	AsnicarF_2017__MV_FEI5_t1Q14	AsnicarF_2017__MV_FEI5_t2Q14	AsnicarF_2017__MV_FEI5_t3Q15	AsnicarF_2017__MV_FEM1_t1Q14	AsnicarF_2017__MV_FEM2_t1Q14	AsnicarF_2017__MV_FEM3_t1Q14	AsnicarF_2017__MV_FEM4_t1Q14	AsnicarF_2017__MV_FEM4_t2Q15	AsnicarF_2017__MV_FEM5_t1Q14	AsnicarF_2017__MV_FEM5_t2Q14	AsnicarF_2017__MV_FEM5_t3Q15	AsnicarF_2017__MV_MIM1_t1M14	AsnicarF_2017__MV_MIM2_t1M14	AsnicarF_2017__MV_MIM3_t1M14	AsnicarF_2017__MV_MIM4_t1M14	AsnicarF_2017__MV_MIM4_t2F15	AsnicarF_2017__MV_MIM5_t1M14	AsnicarF_2017__MV_MIM5_t2M14	AsnicarF_2017__MV_MIM5_t3F15	BackhedF_2015__SID1_12M	BackhedF_2015__SID1_4M	BackhedF_2015__SID1_B	BackhedF_2015__SID1_M	BackhedF_2015__SID10_12M	BackhedF_2015__SID10_4M	BackhedF_2015__SID10_B	BackhedF_2015__SID10_M	BackhedF_2015__SID103_12M	BackhedF_2015__SID103_4M	BackhedF_2015__SID103_B	BackhedF_2015__SID103_M	BackhedF_2015__SID105_12M	BackhedF_2015__SID105_4M	BackhedF_2015__SID105_B	BackhedF_2015__SID105_M	BackhedF_2015__SID12_12M	BackhedF_2015__SID12_4M	BackhedF_2015__SID12_B	BackhedF_2015__SID12_M	BackhedF_2015__SID128_12M	BackhedF_2015__SID128_4M	BackhedF_2015__SID128_B	BackhedF_2015__SID128_M	BackhedF_2015__SID130_12M
BMI	NA	NA	NA	NA	NA	NA	NA	NA	NA	NA	NA	NA	NA	NA	NA	NA	NA	NA	NA	NA	NA	NA	NA	NA	NA	NA	NA	NA	NA	NA	NA	NA	NA	NA	NA	NA	NA	NA	NA	NA	NA	NA	NA	NA	NA	NA	NA	NA	NA
age	1	1	1	1	1	1	1	1	NA	NA	NA	NA	NA	NA	NA	NA	NA	NA	NA	NA	NA	NA	NA	NA	NA	NA	NA	NA	NA	NA	NA	NA	NA	NA	NA	NA	NA	NA	NA	NA	NA	NA	NA	NA	NA	NA	NA	NA	NA
age_category	newborn	newborn	newborn	newborn	newborn	newborn	newborn	newborn	adult	adult	adult	adult	adult	adult	adult	adult	adult	adult	adult	adult	adult	adult	adult	adult	child	newborn	newborn	adult	child	newborn	newborn	adult	child	newborn	newborn	adult	child	newborn	newborn	adult	child	newborn	newborn	adult	child	newborn	newborn	adult	child
body_site	stool	stool	stool	stool	stool	stool	stool	stool	stool	stool	stool	stool	stool	stool	stool	stool	milk	milk	milk	milk	milk	milk	milk	milk	stool	stool	stool	stool	stool	stool	stool	stool	stool	stool	stool	stool	stool	stool	stool	stool	stool	stool	stool	stool	stool	stool	stool	stool	stool
body_subsite	NA	NA	NA	NA	NA	NA	NA	NA	NA	NA	NA	NA	NA	NA	NA	NA	NA	NA	NA	NA	NA	NA	NA	NA	NA	NA	NA	NA	NA	NA	NA	NA	NA	NA	NA	NA	NA	NA	NA	NA	NA	NA	NA	NA	NA	NA	NA	NA	NA
country	ITA	ITA	ITA	ITA	ITA	ITA	ITA	ITA	ITA	ITA	ITA	ITA	ITA	ITA	ITA	ITA	ITA	ITA	ITA	ITA	ITA	ITA	ITA	ITA	SWE	SWE	SWE	SWE	SWE	SWE	SWE	SWE	SWE	SWE	SWE	SWE	SWE	SWE	SWE	SWE	SWE	SWE	SWE	SWE	SWE	SWE	SWE	SWE	SWE
disease	healthy	healthy	healthy	healthy	healthy	healthy	healthy	healthy	healthy	healthy	healthy	healthy	healthy	healthy	healthy	healthy	healthy	healthy	healthy	healthy	healthy	healthy	healthy	healthy	healthy	healthy	healthy	healthy	healthy	healthy	healthy	healthy	healthy	healthy	healthy	healthy	healthy	healthy	healthy	healthy	healthy	healthy	healthy	healthy	healthy	healthy	healthy	healthy	healthy
gender	female	male	male	male	male	male	male	male	female	female	female	female	female	female	female	female	female	female	female	female	female	female	female	female	male	male	male	female	male	male	male	female	female	female	female	female	NA	male	male	female	female	female	female	female	male	male	male	female	female
non_westernized	no	no	no	no	no	no	no	no	no	no	no	no	no	no	no	no	no	no	no	no	no	no	no	no	no	no	no	no	no	no	no	no	no	no	no	no	no	no	no	no	no	no	no	no	no	no	no	no	no
number_reads	27553455	32197545	32310216	14270590	37677351	22340005	18508799	57639595	27277064	19883080	28539448	19038206	50648184	23822026	26222979	72931179	42476	62239	78378	38958	225573	71910	55093	3289927	56112014	49816686	40734612	43700172	43463570	42937478	33292394	46007694	38584370	32190448	40464870	39161470	47727046	35124948	32359134	45988314	34483208	33830458	28066862	33241504	44831856	39303962	34938956	45810210	59468788
study_condition	control	control	control	control	control	control	control	control	control	control	control	control	control	control	control	control	control	control	control	control	control	control	control	control	control	control	control	control	control	control	control	control	control	control	control	control	control	control	control	control	control	control	control	control	control	control	control	control	control
subjectID	MV_FEI1	MV_FEI2	MV_FEI3	MV_FEI4	MV_FEI4	MV_FEI5	MV_FEI5	MV_FEI5	MV_FEM1	MV_FEM2	MV_FEM3	MV_FEM4	MV_FEM4	MV_FEM5	MV_FEM5	MV_FEM5	MV_MIM1	MV_MIM2	MV_MIM3	MV_MIM4	MV_MIM4	MV_MIM5	MV_MIM5	MV_MIM5	SID1	SID1	SID1	SID1_mo	SID10	SID10	SID10	SID10_mo	SID103	SID103	SID103	SID103_mo	SID105	SID105	SID105	SID105_mo	SID12	SID12	SID12	SID12_mo	SID128	SID128	SID128	SID128_mo	SID130
k__Bacteria|p__Firmicutes|c__Bacilli|o__Lactobacillales|f__Lactobacillaceae|g__Lactobacillus|s__Lactobacillus_acidophilus	0	0	0	0	0	0	0	0	0	0	0	0	0	0	0	0	0	0	0	0	0	0	0	0	0	0	0	0	0	0	0	0	0	0	0	0	0	0	0	0	0	0	0	0	0	0	0	0	0
k__Bacteria|p__Firmicutes|c__Bacilli|o__Lactobacillales|f__Lactobacillaceae|g__Lactobacillus|s__Lactobacillus_amylovorus	0	0	0	0	0	0	0	0	0	0	0	0	0	0	0	0	0	0	0	0	0	0	0	0	0	0	0	0	0	0	0	0	0	0	0	0	0	0	0	0	0	0	0	0	0	0	0	0	0
k__Bacteria|p__Firmicutes|c__Bacilli|o__Lactobacillales|f__Lactobacillaceae|g__Lactobacillus|s__Lactobacillus_brevis	0	0	0	0	0	0	0	0	0	0	0	0	0	0	0	0	0	0	0	0	0	0	0	0	0	0	0	0	0	0	0	0	0	0	0	0.00028	0	0	0	0	0	0	0	0	0	0	0	0.00305	0
k__Bacteria|p__Firmicutes|c__Bacilli|o__Lactobacillales|f__Lactobacillaceae|g__Lactobacillus|s__Lactobacillus_buchneri	0	0	0	0	0	0	0	0	0	0	0	0	0	0	0	0	0	0	0	0	0	0	0	0	0	0	0	0	0	0	0	0	0	0	0	0	0	0	0	0	0	0	0	0	0	0	0	0	0
k__Bacteria|p__Firmicutes|c__Bacilli|o__Lactobacillales|f__Lactobacillaceae|g__Lactobacillus|s__Lactobacillus_casei_paracasei	0.00552	0	0	0	0.1679	0	0	0.0014	0	0	0.00094	0	0	0.00599	0	0	0	0	0	0	0	0	0	0	0	7.58414	0	0	0	0	0	0	0	0	0	0	0	0	0	0	0	0	0	0	0	0	0	0	0
k__Bacteria|p__Firmicutes|c__Bacilli|o__Lactobacillales|f__Lactobacillaceae|g__Lactobacillus|s__Lactobacillus_crispatus	0	0	0	0	0	0	0	0	0	0	0	0	0	0	0	0	0	0	0	0	0	0	0	0	0	0	0	0	0	0	0	0	0	0	0	0	0	0	0	0	0	0	0	0	0	0	0	0	0
k__Bacteria|p__Firmicutes|c__Bacilli|o__Lactobacillales|f__Lactobacillaceae|g__Lactobacillus|s__Lactobacillus_curvatus	0	0	0	0	0	0	0	0	0	0	0.04779	0	0	0.00181	0	0	0	0	0	0	0	0	0	0	0	0	0	0	0	0	0	0	0	0	0	0	0	0	0	0	0	0	0	0	0	0	0	0	0
k__Bacteria|p__Firmicutes|c__Bacilli|o__Lactobacillales|f__Lactobacillaceae|g__Lactobacillus|s__Lactobacillus_delbrueckii	0	0	0	0	0	0	0	0.00087	0	0	0	0	0.01412	0	0	0	0	0	0	0	0	0	0	0	0	0	0	0	0	0	0	0.02853	0	0	0	0.08938	0	0	0	0	0	0	0	0.11151	0	0	0	0.01366	0
k__Bacteria|p__Firmicutes|c__Bacilli|o__Lactobacillales|f__Lactobacillaceae|g__Lactobacillus|s__Lactobacillus_fermentum	0	0	0	0	0	0	0	0	0	0	0	0	0	0	0	0	0	0	0	0	0	0	0	0	0	0	0	0	0	0	0	0	0	0	0	0	0	0	0	0	0	0	0	0	0	0	0	0	0
k__Bacteria|p__Firmicutes|c__Bacilli|o__Lactobacillales|f__Lactobacillaceae|g__Lactobacillus|s__Lactobacillus_gasseri	0.01315	0.06173	0.03337	0	0	0.36723	0.82344	0	0	0	0.00487	0	0	0	0	0	0	0	0	0	0	0	0	0	0	0	0	0	0	0	0	0	0	0	0	0	0	0.00229	0	0.03653	0	0	0	0	0	1.15074	0.00273	0.00058	0
k__Bacteria|p__Firmicutes|c__Bacilli|o__Lactobacillales|f__Lactobacillaceae|g__Lactobacillus|s__Lactobacillus_helveticus	0	0	0	0	0	0	0	0	0	0	0	0	0	0	0	0	0	0	0	0	0	0	0	0	0	0	0	0	0	0	0	0	0	0	0	0	0	0	0	0	0	0	0	0	0	0	0	0	0
k__Bacteria|p__Firmicutes|c__Bacilli|o__Lactobacillales|f__Lactobacillaceae|g__Lactobacillus|s__Lactobacillus_jensenii	0	0	0	0	0	0	0	0	0	0	0	0	0	0	0	0	0	0	0	0	0	0	0	0	0	0	0	0	0	0	0	0	0	0	0	0	0	0	0	0	0	0	0	0	0	0	0	0	0
k__Bacteria|p__Firmicutes|c__Bacilli|o__Lactobacillales|f__Lactobacillaceae|g__Lactobacillus|s__Lactobacillus_johnsonii	0	0	0	0	0	0	0	0	0	0	0	0.01156	0	0	0	0	0	0	0	0	0	0	0	0	0	0	0	0	0	0	0	0	0	0	0	0	0	0	0	0	0	0	0	0	0	0	0	0	0
k__Bacteria|p__Firmicutes|c__Bacilli|o__Lactobacillales|f__Lactobacillaceae|g__Lactobacillus|s__Lactobacillus_mucosae	0	0	0	0	0	0	0	0	0	0	0	0	0	0	0	0	0	0	0	0	0	0	0	0	0	0	0	0	0	0	0	0	0	0	0	0	0	0	0	0	0	0	0	0	0	0	0	0	0
k__Bacteria|p__Firmicutes|c__Bacilli|o__Lactobacillales|f__Lactobacillaceae|g__Lactobacillus|s__Lactobacillus_plantarum	0	0	0	0	0	0	0	0	0	0	0	0	0	0	0	0.00365	0	0	0	0	0	0	0	0	0	0	0	0	0	0	0	0	0	0	0	0	0	0	0	0.01343	0	0	0	0.04247	0	0	0	0	0
k__Bacteria|p__Firmicutes|c__Bacilli|o__Lactobacillales|f__Lactobacillaceae|g__Lactobacillus|s__Lactobacillus_reuteri	0	0	0	0	0	0	0	0	0	0	0	0	0	0	0	0	0	0	0	0	0	0	0	0	0	0	0	0	0	0	0	0	0	0	0	0	0	0	0	0	0	0	0	0	0	0	0	0	0
k__Bacteria|p__Firmicutes|c__Bacilli|o__Lactobacillales|f__Lactobacillaceae|g__Lactobacillus|s__Lactobacillus_rhamnosus	0	0	0	0	3.49335	0	0.02099	0	0	0	0	0	0	0	0	0	0	0	0	0	0	0	0	0	0	0.0098	0	0	0	0.07001	0	0	0	0	7.81955	0	0	0.15713	0	0	0	0	0	0	0	0	0	0	0
k__Bacteria|p__Firmicutes|c__Bacilli|o__Lactobacillales|f__Lactobacillaceae|g__Lactobacillus|s__Lactobacillus_ruminis	0	0	0	0	0	0	0	0	0	0	0	0	0	0	0	0	0	0	0	0	0	0	0	0	0	0	0	0	0	0	0	0	0	0	0	0	0	0	0	0	0	0	0	0	0	0	0	0	0
k__Bacteria|p__Firmicutes|c__Bacilli|o__Lactobacillales|f__Lactobacillaceae|g__Lactobacillus|s__Lactobacillus_sakei	0	0	0	0	0	0	0	0	0	0	0	0	0	0	0	0	0	0	0	0	0	0	0	0	0	0	0	0	0	0	0	0	0	0	0	0	0	0	0	0	0	0	0	0	0	0	0	0	0
k__Bacteria|p__Firmicutes|c__Bacilli|o__Lactobacillales|f__Lactobacillaceae|g__Lactobacillus|s__Lactobacillus_salivarius	0	0	0	0	0	0	0	0	0	0	0	0	0	0	0	0	0	0	0	0	0	0	0	0	0	0	0	0	0	0	0	0.00631	0	0	0	0	0	0	0	0	0	0	0	0	0	0	0	0	0
k__Bacteria|p__Firmicutes|c__Bacilli|o__Lactobacillales|f__Lactobacillaceae|g__Lactobacillus|s__Lactobacillus_sanfranciscensis	0	0	0	0	0	0	0	0	0	0	0	0	0	0	0	0	0	0	0	0	0	0	0	0	0	0	0	0	0	0	0	0	0	0	0	0	0	0	0	0	0	0	0	0	0	0	0	0	0
k__Bacteria|p__Firmicutes|c__Bacilli|o__Lactobacillales|f__Leuconostocaceae|g__Leuconostoc|s__Leuconostoc_citreum	0	0	0	0	0	0	0	0	0	0	0	0	0	0	0	0	0	0	0	0	0	0	0	0	0	0	0	0	0	0	0	0	0	0	0	0	0	0	0	0	0	0	0	0	0	0	0	0	0
k__Bacteria|p__Firmicutes|c__Bacilli|o__Lactobacillales|f__Leuconostocaceae|g__Leuconostoc|s__Leuconostoc_lactis	0	0	0	0	0	0	0	0	0	0	0	0	0	0	0	0	0	0	0	0	0	0	0	0	0	0	0	0	0	0	0	0	0	0	0	0	0	0	0	0	0	0	0	0	0	0	0	0	0
k__Bacteria|p__Firmicutes|c__Bacilli|o__Lactobacillales|f__Leuconostocaceae|g__Leuconostoc|s__Leuconostoc_mesenteroides	0	0	0	0	0	0	0	0	0	0	0	0	0	0.01265	0	0	0	0	0	0	0	0	0	0	0	0	0	0	0	0	0	0.003	0	0	0	0	0	0	0	0.00633	0	0	0	0	0	0	0	0	0
k__Bacteria|p__Firmicutes|c__Bacilli|o__Lactobacillales|f__Leuconostocaceae|g__Weissella|s__Weissella_cibaria	0	0	0	0	0	0	0	0	0	0	0	0	0	0	0	0	0	0	0	0	0	0	0	0	0	0	0	0	0	0	0	0	0	0	0	0	0	0	0	0	0	0	0	0	0	0	0	0	0
k__Bacteria|p__Firmicutes|c__Bacilli|o__Lactobacillales|f__Leuconostocaceae|g__Weissella|s__Weissella_confusa	0	0	0	0	0	0	0	0	0	0	0	0	0	0	0	0	0	0	0	0	0	0	0	0	0	0	0	0	0	0	0	0	0	0	0	0	0	0	0	0	0	0	0	0	0	0	0	0	0
k__Bacteria|p__Firmicutes|c__Bacilli|o__Lactobacillales|f__Streptococcaceae|g__Lactococcus|s__Lactococcus_garvieae	0	0	0	0	0	0	0	0	0	0	0	0	0	0	0	0	0	0	0	0	0	0	0	0	0	0	0	0.00053	0	0	0	0	0	0	0	0	0	0	0	0	0	0	0	0	0	0	0	0	0
k__Bacteria|p__Firmicutes|c__Bacilli|o__Lactobacillales|f__Streptococcaceae|g__Lactococcus|s__Lactococcus_lactis	0	0	0	0	0	0	0	0	0	0	0	0	0	0.0166	0	0.025	0	0	0	0	0	0	0	0	0	0	0	0	0.02856	0	0	0.00032	0	0	0	0	0	0	0	0	0	0	0	0	0	0	0	0	0
k__Bacteria|p__Firmicutes|c__Bacilli|o__Lactobacillales|f__Streptococcaceae|g__Lactococcus|s__Lactococcus_raffinolactis	0	0	0	0	0	0	0	0	0	0	0	0	0	0	0	0	0	0	0	0	0	0	0	0	0	0	0	0	0	0	0	0.00391	0	0	0	0	0	0	0	0	0	0	0	0	0	0	0	0	0
k__Bacteria|p__Firmicutes|c__Bacilli|o__Lactobacillales|f__Streptococcaceae|g__Streptococcus|s__Streptococcus_thermophilus	0	0	0	0	0	0	0.20816	0.88627	0	0	0.22208	0.25312	1.82276	0.94236	0.10558	0.04236	0	0	0	0	0	0	0	0	0	0	0	0	0	0	0	0.2416	0	0.00162	0.00059	0.6322	0	0.00742	0	0	0	0	0	0.10118	0	0	0	0.02409	0.00675
[truncated: 5,000 more columns]
