# Supplementary material for: Large-scale genome-wide analysis links lactic acid bacteria from food with the gut microbiome
Source: Nat Commun. 2020 May 25;11:2610. doi: 10.1038/s41467-020-16438-8 (PMC7248083; doi:10.1038/s41467-020-16438-8)
Supplement: Supplementary file 6 — Supplementary Data 3 [file 41467_2020_16438_MOESM6_ESM.xlsx]

## Sheet: Sheet1
Species	Prevalence [%]	Relative abundance [%]
s__Lactobacillus_acidophilus	0.990099	6.21992
s__Lactobacillus_amylovorus	0.330033	0.22361
s__Lactobacillus_brevis	13.8614	7.34419
s__Lactobacillus_buchneri	3.30033	2.04811
s__Lactobacillus_casei_paracasei	29.0429	1.42926
s__Lactobacillus_crispatus	0.990099	0.250523
s__Lactobacillus_curvatus	24.0924	2.16541
s__Lactobacillus_delbrueckii	10.8911	5.01492
s__Lactobacillus_fermentum	3.9604	1.83931
s__Lactobacillus_gasseri	4.29043	0.126914
s__Lactobacillus_helveticus	26.0726	13.0816
s__Lactobacillus_jensenii	0	0
s__Lactobacillus_johnsonii	12.5413	2.71014
s__Lactobacillus_mucosae	12.5413	5.63729
s__Lactobacillus_plantarum	22.4422	10.44
s__Lactobacillus_reuteri	1.65017	0.057484
s__Lactobacillus_rhamnosus	1.32013	3.11285
s__Lactobacillus_ruminis	0	0
s__Lactobacillus_sakei	5.28053	6.90243
s__Lactobacillus_salivarius	0	0
s__Lactobacillus_sanfranciscensis	0.660066	47.6781
s__Lactococcus_garvieae	0.990099	0.851773
s__Lactococcus_lactis	70.9571	28.2761
s__Lactococcus_raffinolactis	9.57096	2.97975
s__Leuconostoc_citreum	7.26073	4.23754
s__Leuconostoc_lactis	5.61056	5.6131
s__Leuconostoc_mesenteroides	26.0726	14.5597
s__Streptococcus_thermophilus	34.6535	35.3093
s__Weissella_cibaria	4.9505	1.35194
s__Weissella_confusa	3.30033	1.32039
