# Supplementary material for: Large-scale genome-wide analysis links lactic acid bacteria from food with the gut microbiome
Source: Nat Commun. 2020 May 25;11:2610. doi: 10.1038/s41467-020-16438-8 (PMC7248083; doi:10.1038/s41467-020-16438-8)
Supplement: Supplementary file 7 — Supplementary Data 4 [file 41467_2020_16438_MOESM7_ESM.xlsx]

## Sheet: Age category
	newborn_child	newborn_schoolage	newborn_adult	child_schoolage	child_adult	schoolage_adult
s__Lactobacillus_acidophilus	3.38527e-11	0.0140981	2.2735e-07	0.189992	0.000336185	1
s__Lactobacillus_amylovorus	1	0.298354	0.00427958	0.277229	0.00155394	1
s__Lactobacillus_brevis	1	0.815446	0.0197626	0.82402	0.015798	1
s__Lactobacillus_buchneri	0.510487	1	0.0363305	1	0.511378	1
s__Lactobacillus_casei_paracasei	2.63263e-08	7.35749e-07	1.60006e-26	0.0649892	0.015798	0.554639
s__Lactobacillus_crispatus	3.5317e-05	0.153081	0.219969	1	7.15801e-05	0.603367
s__Lactobacillus_curvatus	0.630045	1	0.466527	1	1	1
s__Lactobacillus_delbrueckii	0.00526575	3.42345e-05	1.14126e-14	0.0649892	6.91324e-07	1
s__Lactobacillus_fermentum	1	0.49422	0.133988	0.503838	0.0997918	0.481
s__Lactobacillus_gasseri	4.34222e-10	7.72007e-06	5.33508e-08	0.189992	0.000731479	0.0382188
s__Lactobacillus_helveticus	0.397887	1	1	1	0.146206	1
s__Lactobacillus_jensenii	0.209219	1	0.0651171	1	1	1
s__Lactobacillus_johnsonii	0.717591	1	0.466527	1	0.15962	1
s__Lactobacillus_mucosae	1	0.138899	6.91271e-11	0.144522	1.1151e-11	0.603367
s__Lactobacillus_plantarum	0.510487	0.13769	1.34486e-05	0.277229	0.0188716	1
s__Lactobacillus_reuteri	0.510487	0.815446	1	1	0.181166	1
s__Lactobacillus_rhamnosus	4.34222e-10	2.96716e-11	5.9769e-71	0.000688548	1.83584e-17	0.603367
s__Lactobacillus_ruminis	0.013632	0.000889245	9.98123e-21	0.172813	3.70207e-11	0.603367
s__Lactobacillus_sakei	0.717591	0.00800106	0.00116752	0.00356247	5.56776e-05	0.603367
s__Lactobacillus_salivarius	0.510487	0.347435	3.96084e-12	0.165307	1.85877e-16	0.102755
s__Lactobacillus_sanfranciscensis	1	1	0.0651171	1	0.0289027	1
s__Lactococcus_garvieae	0.063071	0.0236144	1.07326e-05	0.470349	0.0514693	1
s__Lactococcus_lactis	2.91176e-19	0.00943283	5.33508e-07	0.0649892	6.74881e-13	1
s__Lactococcus_raffinolactis	0.0482456	1	0.0863257	0.386608	0.171467	0.991072
s__Leuconostoc_citreum	0.717591	0.000124466	0.000884864	7.41717e-05	2.80295e-05	0.0881247
s__Leuconostoc_lactis	0.262892	0.00179531	0.056837	0.0649892	1	0.0666987
s__Leuconostoc_mesenteroides	0.00710196	1	0.125891	0.140027	0.0188716	0.603367
s__Streptococcus_thermophilus	1.53222e-29	6.85221e-09	4.52107e-48	0.549903	0.730944	0.603367
s__Weissella_cibaria	0.630045	0.0236144	0.00240552	0.129237	0.0199501	0.701747
s__Weissella_confusa	0.0624188	8.3781e-08	1.06335e-07	0.000255502	0.00303067	0.0402007

## Sheet: Bodysite
	airways_oralcavity	airways_skin	airways_stool	airways_vagina	oralcavity_skin	oralcavity_stool	oralcavity_vagina	skin_stool	skin_vagina	stool_vagina
s__Lactobacillus_acidophilus	1	1	0.0888234	1	0.538543	6.75395e-09	1	8.91378e-05	1	0.406046
s__Lactobacillus_amylovorus	1	1	0.870859	1	0.653223	0.115388	1	0.0632892	1	1
s__Lactobacillus_brevis	1	1	1	1	0.538543	0.132225	1	1	1	1
s__Lactobacillus_buchneri	1	1	1	1	1	1	1	1	1	1
s__Lactobacillus_casei_paracasei	1	1	0.0034319	1	1	8.72122e-12	1	1.54477e-08	1	0.0966147
s__Lactobacillus_crispatus	1	4.9526e-09	0.9466	9.24861e-21	3.81869e-29	0.535336	2.74464e-39	5.3084e-58	3.3649e-08	1.64898e-51
s__Lactobacillus_curvatus	1	1	1	1	0.538543	0.030681	1	0.460478	1	1
s__Lactobacillus_delbrueckii	1	1	0.00432855	0.653472	0.0709672	3.56998e-16	0.0723504	1.25284e-06	0.87124	0.66837
s__Lactobacillus_fermentum	0.000710649	8.57964e-06	0.00298878	0.341519	0.288264	0.0503714	1	0.00231263	0.87124	1
s__Lactobacillus_gasseri	0.000834407	1	0.226262	0.000296082	1.43827e-05	6.54082e-07	5.79429e-18	0.205465	1.57962e-07	7.89601e-12
s__Lactobacillus_helveticus	1	1	1	1	0.538543	0.249749	1	1	1	1
s__Lactobacillus_jensenii	1	0.0869962	1	1.18944e-22	3.72195e-05	0.280084	6.35866e-46	2.04709e-14	3.3481e-27	4.70233e-82
s__Lactobacillus_johnsonii	1	1	1	1	1	0.216332	1	0.166678	1	1
s__Lactobacillus_mucosae	1	1	0.0200834	1	0.288264	1.29506e-08	1	1.46754e-08	1	0.151675
s__Lactobacillus_plantarum	1	1	0.226087	1	0.0561049	4.22521e-05	1	0.461879	1	0.654442
s__Lactobacillus_reuteri	1	1	0.870859	1	0.510321	0.0413748	1	0.887386	1	1
s__Lactobacillus_rhamnosus	1	1	0.0509629	1	1	4.24543e-11	1	2.00531e-08	1	0.113181
s__Lactobacillus_ruminis	1	1	3.9582e-07	1	0.288264	8.18689e-30	1	2.9597e-24	1	0.000385964
s__Lactobacillus_sakei	1	1	0.28659	1	0.139448	1.55712e-05	1	0.109733	1	0.654442
s__Lactobacillus_salivarius	0.00967668	0.00143923	1	0.341519	0.538543	1.11104e-09	1	1.54477e-08	1	0.113181
s__Lactobacillus_sanfranciscensis	1	0.859256	0.783987	1	1	0.280084	1	0.225321	1	1
s__Lactococcus_garvieae	1	1	0.0888234	1	0.0396403	1.88994e-08	1	0.0504669	1	0.563589
s__Lactococcus_lactis	1	5.84763e-06	6.18782e-11	1	3.82332e-12	6.15557e-40	1	0.00168671	0.0010932	2.33836e-06
s__Lactococcus_raffinolactis	1	1	0.226087	1	1	3.00913e-05	1	0.000408994	1	0.654442
s__Leuconostoc_citreum	1	1	0.226087	1	0.102097	2.14078e-05	1	0.225321	1	0.654442
s__Leuconostoc_lactis	1	1	0.0888234	1	0.0561049	1.7902e-07	1	0.0739567	1	0.406046
s__Leuconostoc_mesenteroides	1	0.201236	0.121201	1	2.90165e-05	6.07839e-08	1	0.883361	0.87124	0.563589
s__Streptococcus_thermophilus	1	0.00563569	4.0411e-14	1	4.23174e-10	4.829e-76	1	2.22889e-16	0.000970078	7.89601e-12
s__Weissella_cibaria	1	1	0.28659	1	0.139448	2.14078e-05	1	0.14363	1	0.92656
s__Weissella_confusa	1	1	0.025799	1	0.288264	3.67202e-07	1	4.30318e-08	1	0.21162

## Sheet: Continent
	Africa_Asia	Africa_China	Africa_Europe	Africa_North America	Africa_Oceania	Africa_South America	Asia_China	Asia_Europe	Asia_North America	Asia_Oceania	Asia_South America	China_Europe	China_North America	China_Oceania	China_South America	Europe_North America	Europe_Oceania	Europe_South America	North America_Oceania	North America_South America	Oceania_South America
s__Lactobacillus_acidophilus	0.000450539	1	0.0162242	0.747836	1	1	2.22487e-20	0.000117136	8.65711e-10	0.000654822	0.653343	2.08135e-13	0.108955	1	1	4.22403e-05	0.0203835	1	0.895638	1	1
s__Lactobacillus_amylovorus	0.145205	0.885636	0.901048	0.194622	1	1	8.58905e-06	0.0161749	1	0.554099	0.265162	0.00159763	0.000120088	0.532812	1	0.0404213	1	0.598106	0.625151	0.270003	1
s__Lactobacillus_brevis	1	1	0.890533	1	1	1	0.40883	0.272117	1	1	1	0.0211782	1	1	1	0.152461	0.81302	1	1	1	1
s__Lactobacillus_buchneri	0.0381777	0.048576	0.0949499	0.0869489	0.997967	1	1	0.307225	1	1	1	0.246598	1	1	1	0.678703	1	1	1	1	1
s__Lactobacillus_casei_paracasei	0.109747	0.0335318	0.149431	0.72281	0.0316026	1	0.353105	1.14862e-16	0.0873316	0.146376	1	5.41586e-22	0.0083605	0.474265	1	1.45256e-06	5.49846e-06	0.372861	0.0202804	1	1
s__Lactobacillus_crispatus	1	0.578905	0.929689	0.901686	1	1	0.00465238	0.948053	0.289955	1	1	4.38293e-05	0.273619	0.524817	1	0.117224	0.873441	1	1	1	1
s__Lactobacillus_curvatus	1	1	0.60595	0.563131	1	1	0.0100423	0.457596	0.422353	1	1	0.00022935	0.001482	1	1	0.730381	0.5587	1	0.655137	1	1
s__Lactobacillus_delbrueckii	0.00125366	0.618446	0.000434018	0.386923	1	1	1.75599e-08	0.804218	4.33492e-05	0.00195203	0.491761	1.03058e-12	0.608576	0.532812	1	7.78613e-07	0.000815787	0.484076	0.488507	1	1
s__Lactobacillus_fermentum	0.97686	0.188357	1	0.295681	0.859505	0.0361469	1.68622e-05	0.457596	0.00118308	0.566079	0.00572808	2.43481e-06	0.685753	0.00699679	0.198868	0.00243106	0.21507	0.00928792	0.0152749	0.124569	0.00638654
s__Lactobacillus_gasseri	0.0825942	0.261137	0.0686001	0.0167918	0.621189	1	0.40883	0.948053	0.180699	0.00116236	0.653343	0.354161	0.0251516	0.00451512	1	0.0632199	0.000674	0.598106	7.10332e-05	0.446296	1
s__Lactobacillus_helveticus	0.254267	1	1	1	1	1	0.00151982	7.04224e-07	0.00334549	0.480818	1	0.516854	1	1	1	1	1	1	1	1	1
s__Lactobacillus_jensenii	1	1	1	1	0.997967	1	0.528319	1	0.144756	0.444188	1	1	0.0479096	0.265678	1	0.0378518	0.241007	1	1	1	1
s__Lactobacillus_johnsonii	1	0.308466	1	0.747836	1	1	0.000182769	0.105624	0.0342332	1	1	0.00176595	0.283185	0.474265	1	0.349964	1	1	0.895638	1	1
s__Lactobacillus_mucosae	2.10077e-07	0.662797	1.0238e-13	8.39347e-16	0.0854923	1	6.71723e-17	0.00571705	1.89777e-05	0.123416	0.125418	8.34046e-46	8.37301e-29	0.0799692	1	0.00840037	0.00138199	0.0167857	8.47629e-06	0.000767916	1
s__Lactobacillus_plantarum	0.507762	0.0263991	1	0.163431	0.621189	1	0.00563006	0.11651	0.376438	0.718431	1	3.85438e-07	0.262537	0.803442	1	0.0094035	0.21507	1	1	1	1
s__Lactobacillus_reuteri	0.507762	0.885636	0.60595	0.563131	1	1	0.857734	1	0.811324	0.842298	1	0.786149	0.578189	0.803442	1	0.663004	0.5587	1	0.655137	1	1
s__Lactobacillus_rhamnosus	0.0381777	0.885636	1.17955e-05	0.0258685	1	1	0.000182769	1.20719e-09	0.583903	0.0735184	1	4.73794e-25	5.37475e-05	0.803442	1	3.52669e-05	2.82658e-05	0.484076	0.0202804	1	1
s__Lactobacillus_ruminis	0.00125366	2.45908e-48	6.72708e-38	4.01282e-46	0.00183011	0.0415157	2.97042e-82	3.40735e-87	5.69637e-66	8.46162e-16	1.7321e-05	2.05259e-07	0.405075	3.8861e-82	2.93859e-25	2.44149e-07	1.65673e-72	2.72174e-19	2.42693e-76	4.44744e-26	1
s__Lactobacillus_sakei	0.507762	1	0.0342326	0.747836	1	1	0.00983449	0.000181353	0.605104	0.570467	1	2.93984e-11	0.18356	1	1	0.000144509	0.0269387	1	0.895638	1	1
s__Lactobacillus_salivarius	0.375407	0.00903005	0.00660268	0.386923	0.621189	0.817594	1.26293e-18	0.000497778	1	0.842298	0.850508	2.03081e-54	6.78266e-15	2.25762e-05	0.0535085	0.00870173	0.5587	1	0.945471	1	1
s__Lactobacillus_sanfranciscensis	1	0.308466	1	1	1	1	0.00983449	0.457596	0.893912	1	1	5.59073e-06	0.094103	0.33082	1	0.349964	1	1	1	1	1
s__Lactococcus_garvieae	1.63156e-14	1.1584e-16	2.35824e-37	5.99206e-30	0.0254342	0.0161671	0.40883	1.31312e-12	4.25615e-09	0.00107487	1	1.72188e-09	1.58278e-07	8.68509e-05	1	0.0857995	5.33312e-14	0.598106	1.43964e-13	0.357216	0.812702
s__Lactococcus_lactis	0.000450539	3.05665e-08	0.0483577	0.244343	0.00173547	0.000154659	1.73155e-73	3.52689e-05	7.44454e-05	0.566079	0.0389658	2.13367e-66	1.658e-35	2.08785e-29	5.09296e-16	0.292845	0.00822223	0.00134673	0.00352681	0.00063356	0.360151
s__Lactococcus_raffinolactis	0.00540366	1	0.0931833	0.295681	0.621189	1	1.16113e-15	0.000845718	0.00840521	0.16868	0.850508	2.72006e-10	6.79994e-06	0.0395581	1	0.675442	0.931084	1	1	1	1
s__Leuconostoc_citreum	0.507762	1	1	0.00197252	4.09911e-34	1	0.00608811	0.000285655	2.70429e-07	2.79925e-77	1	1	1.48404e-14	2.59771e-90	1	8.48199e-24	2.98373e-125	1	2.76548e-46	1	4.50721e-09
s__Leuconostoc_lactis	0.000990065	2.62997e-07	3.46549e-14	2.33219e-10	7.15701e-09	0.0112924	0.00453267	3.68789e-12	1.19975e-05	6.88241e-36	2.01056e-07	0.00208809	0.0520187	4.56533e-47	1.46398e-10	1	1.2988e-73	3.52619e-15	9.86251e-49	5.38385e-13	1
s__Leuconostoc_mesenteroides	0.0301051	1	0.00756277	1	1	1	6.65238e-11	0.457596	4.33492e-05	0.0324955	1	1.497e-16	0.128785	1	1	2.31549e-07	0.00912642	1	1	1	1
s__Streptococcus_thermophilus	5.02655e-30	0.261137	3.62876e-30	4.09956e-16	1	1	2.38561e-112	0.307225	3.03607e-09	4.95973e-30	1.95277e-06	2.17792e-144	7.75622e-46	0.174267	1	3.15609e-09	1.24732e-29	2.53014e-06	2.52945e-16	0.000798694	1
s__Weissella_cibaria	0.248046	0.165763	1.29426e-07	0.000702393	1	0.000154659	0.325929	6.01807e-15	0.000288931	0.842298	6.92547e-08	9.24493e-11	0.0083605	0.524817	2.11321e-09	0.123755	5.41381e-05	4.25148e-18	0.0133209	1.06758e-12	4.0799e-05
s__Weissella_confusa	1.98863e-05	0.000580281	2.27598e-22	5.8162e-05	4.6761e-18	3.05868e-06	0.230505	1.14862e-16	1	1.95181e-67	5.43614e-17	4.71665e-25	0.409246	7.12949e-62	1.35173e-15	1.98917e-13	3.52703e-133	3.97802e-34	2.91765e-59	2.30823e-16	1

## Sheet: Westernized
	no_yes
s__Lactobacillus_acidophilus	1.12851e-07
s__Lactobacillus_amylovorus	0.877072
s__Lactobacillus_brevis	0.47836
s__Lactobacillus_buchneri	0.143595
s__Lactobacillus_casei_paracasei	6.05225e-05
s__Lactobacillus_crispatus	0.47836
s__Lactobacillus_curvatus	0.17224
s__Lactobacillus_delbrueckii	0.00233601
s__Lactobacillus_fermentum	0.889641
s__Lactobacillus_gasseri	5.67106e-07
s__Lactobacillus_helveticus	0.0578949
s__Lactobacillus_jensenii	0.47836
s__Lactobacillus_johnsonii	0.230214
s__Lactobacillus_mucosae	1.55331e-09
s__Lactobacillus_plantarum	0.885064
s__Lactobacillus_reuteri	0.0571456
s__Lactobacillus_rhamnosus	2.77834e-10
s__Lactobacillus_ruminis	7.06251e-134
s__Lactobacillus_sakei	0.000187545
s__Lactobacillus_salivarius	0.877072
s__Lactobacillus_sanfranciscensis	0.230214
s__Lactococcus_garvieae	1.01025e-31
s__Lactococcus_lactis	0.189377
s__Lactococcus_raffinolactis	0.0807093
s__Leuconostoc_citreum	6.20696e-72
s__Leuconostoc_lactis	1.54453e-68
s__Leuconostoc_mesenteroides	5.44805e-05
s__Streptococcus_thermophilus	5.78377e-52
s__Weissella_cibaria	1.78739e-11
s__Weissella_confusa	1.93313e-101
