# Supplementary material for: Large-scale genome-wide analysis links lactic acid bacteria from food with the gut microbiome
Source: Nat Commun. 2020 May 25;11:2610. doi: 10.1038/s41467-020-16438-8 (PMC7248083; doi:10.1038/s41467-020-16438-8)
Supplement: Supplementary file 8 — Supplementary Data 5 [file 41467_2020_16438_MOESM8_ESM.xlsx]

## Sheet: Sheet1
BinID	Assembler	SGBID	kSGB/fSGB	Estimated taxonomy
BertuzziAS_2018__ERR2212267__bin.2	metaSPAdes	7985	kSGB	k__Bacteria|p__Firmicutes|c__Bacilli|o__Lactobacillales|f__Streptococcaceae|g__Lactococcus|s__Lactococcus_lactis
BertuzziAS_2018__ERR2212268__bin.1	metaSPAdes	7985	kSGB	k__Bacteria|p__Firmicutes|c__Bacilli|o__Lactobacillales|f__Streptococcaceae|g__Lactococcus|s__Lactococcus_lactis
BertuzziAS_2018__ERR2212268__bin.3	metaSPAdes	7048	kSGB	k__Bacteria|p__Firmicutes|c__Bacilli|o__Lactobacillales|f__Lactobacillaceae|g__Lactobacillus|s__Lactobacillus_helveticus
BertuzziAS_2018__ERR2212268__bin.7	metaSPAdes	10343	kSGB	k__Bacteria|p__Proteobacteria|c__Gammaproteobacteria|o__Pseudomonadales|f__Moraxellaceae|g__Acinetobacter|s__Acinetobacter_baumannii
BertuzziAS_2018__ERR2212269__bin.1	metaSPAdes	10343	kSGB	k__Bacteria|p__Proteobacteria|c__Gammaproteobacteria|o__Pseudomonadales|f__Moraxellaceae|g__Acinetobacter|s__Acinetobacter_baumannii
BertuzziAS_2018__ERR2212269__bin.2	metaSPAdes	7048	kSGB	k__Bacteria|p__Firmicutes|c__Bacilli|o__Lactobacillales|f__Lactobacillaceae|g__Lactobacillus|s__Lactobacillus_helveticus
BertuzziAS_2018__ERR2212269__bin.4	metaSPAdes	7985	kSGB	k__Bacteria|p__Firmicutes|c__Bacilli|o__Lactobacillales|f__Streptococcaceae|g__Lactococcus|s__Lactococcus_lactis
BertuzziAS_2018__ERR2212269__bin.5	metaSPAdes	8002	kSGB	k__Bacteria|p__Firmicutes|c__Bacilli|o__Lactobacillales|f__Streptococcaceae|g__Streptococcus|s__Streptococcus_thermophilus
BertuzziAS_2018__ERR2212270__bin.1	metaSPAdes	7985	kSGB	k__Bacteria|p__Firmicutes|c__Bacilli|o__Lactobacillales|f__Streptococcaceae|g__Lactococcus|s__Lactococcus_lactis
BertuzziAS_2018__ERR2212270__bin.3	metaSPAdes	8002	kSGB	k__Bacteria|p__Firmicutes|c__Bacilli|o__Lactobacillales|f__Streptococcaceae|g__Streptococcus|s__Streptococcus_thermophilus
BertuzziAS_2018__ERR2212270__bin.5	metaSPAdes	7048	kSGB	k__Bacteria|p__Firmicutes|c__Bacilli|o__Lactobacillales|f__Lactobacillaceae|g__Lactobacillus|s__Lactobacillus_helveticus
BertuzziAS_2018__ERR2212270__bin.6	metaSPAdes	7848	kSGB	k__Bacteria|p__Firmicutes|c__Bacilli|o__Bacillales|f__Staphylococcaceae|g__Staphylococcus|s__Staphylococcus_saprophyticus
BertuzziAS_2018__ERR2212270__bin.9	metaSPAdes	10343	kSGB	k__Bacteria|p__Proteobacteria|c__Gammaproteobacteria|o__Pseudomonadales|f__Moraxellaceae|g__Acinetobacter|s__Acinetobacter_baumannii
BertuzziAS_2018__ERR2212271__bin.3	metaSPAdes	10343	kSGB	k__Bacteria|p__Proteobacteria|c__Gammaproteobacteria|o__Pseudomonadales|f__Moraxellaceae|g__Acinetobacter|s__Acinetobacter_baumannii
BertuzziAS_2018__ERR2212271__bin.4	metaSPAdes	7048	kSGB	k__Bacteria|p__Firmicutes|c__Bacilli|o__Lactobacillales|f__Lactobacillaceae|g__Lactobacillus|s__Lactobacillus_helveticus
BertuzziAS_2018__ERR2212271__bin.5	metaSPAdes	7985	kSGB	k__Bacteria|p__Firmicutes|c__Bacilli|o__Lactobacillales|f__Streptococcaceae|g__Lactococcus|s__Lactococcus_lactis
BertuzziAS_2018__ERR2212272__bin.1	metaSPAdes	7142	kSGB	k__Bacteria|p__Firmicutes|c__Bacilli|o__Lactobacillales|f__Lactobacillaceae|g__Lactobacillus|s__Lactobacillus_casei_paracasei
BertuzziAS_2018__ERR2212272__bin.4	metaSPAdes	8002	kSGB	k__Bacteria|p__Firmicutes|c__Bacilli|o__Lactobacillales|f__Streptococcaceae|g__Streptococcus|s__Streptococcus_thermophilus
BertuzziAS_2018__ERR2212272__bin.5	metaSPAdes	7985	kSGB	k__Bacteria|p__Firmicutes|c__Bacilli|o__Lactobacillales|f__Streptococcaceae|g__Lactococcus|s__Lactococcus_lactis
BertuzziAS_2018__ERR2212272__bin.7	metaSPAdes	10343	kSGB	k__Bacteria|p__Proteobacteria|c__Gammaproteobacteria|o__Pseudomonadales|f__Moraxellaceae|g__Acinetobacter|s__Acinetobacter_baumannii
BertuzziAS_2018__ERR2212273__bin.1	metaSPAdes	7985	kSGB	k__Bacteria|p__Firmicutes|c__Bacilli|o__Lactobacillales|f__Streptococcaceae|g__Lactococcus|s__Lactococcus_lactis
BertuzziAS_2018__ERR2212273__bin.7	metaSPAdes	7848	kSGB	k__Bacteria|p__Firmicutes|c__Bacilli|o__Bacillales|f__Staphylococcaceae|g__Staphylococcus|s__Staphylococcus_saprophyticus
BertuzziAS_2018__ERR2212273__bin.8	metaSPAdes	7048	kSGB	k__Bacteria|p__Firmicutes|c__Bacilli|o__Lactobacillales|f__Lactobacillaceae|g__Lactobacillus|s__Lactobacillus_helveticus
BertuzziAS_2018__ERR2212274__bin.1	metaSPAdes	8002	kSGB	k__Bacteria|p__Firmicutes|c__Bacilli|o__Lactobacillales|f__Streptococcaceae|g__Streptococcus|s__Streptococcus_thermophilus
BertuzziAS_2018__ERR2212274__bin.2	metaSPAdes	7985	kSGB	k__Bacteria|p__Firmicutes|c__Bacilli|o__Lactobacillales|f__Streptococcaceae|g__Lactococcus|s__Lactococcus_lactis
BertuzziAS_2018__ERR2212274__bin.6	metaSPAdes	7048	kSGB	k__Bacteria|p__Firmicutes|c__Bacilli|o__Lactobacillales|f__Lactobacillaceae|g__Lactobacillus|s__Lactobacillus_helveticus
BertuzziAS_2018__ERR2212275__bin.1	metaSPAdes	7985	kSGB	k__Bacteria|p__Firmicutes|c__Bacilli|o__Lactobacillales|f__Streptococcaceae|g__Lactococcus|s__Lactococcus_lactis
BertuzziAS_2018__ERR2212275__bin.2	metaSPAdes	10343	kSGB	k__Bacteria|p__Proteobacteria|c__Gammaproteobacteria|o__Pseudomonadales|f__Moraxellaceae|g__Acinetobacter|s__Acinetobacter_baumannii
BertuzziAS_2018__ERR2212275__bin.3	metaSPAdes	7048	kSGB	k__Bacteria|p__Firmicutes|c__Bacilli|o__Lactobacillales|f__Lactobacillaceae|g__Lactobacillus|s__Lactobacillus_helveticus
BertuzziAS_2018__ERR2212275__bin.4	metaSPAdes	8002	kSGB	k__Bacteria|p__Firmicutes|c__Bacilli|o__Lactobacillales|f__Streptococcaceae|g__Streptococcus|s__Streptococcus_thermophilus
BertuzziAS_2018__ERR2212276__bin.2	metaSPAdes	7142	kSGB	k__Bacteria|p__Firmicutes|c__Bacilli|o__Lactobacillales|f__Lactobacillaceae|g__Lactobacillus|s__Lactobacillus_casei_paracasei
BertuzziAS_2018__ERR2212276__bin.3	metaSPAdes	7985	kSGB	k__Bacteria|p__Firmicutes|c__Bacilli|o__Lactobacillales|f__Streptococcaceae|g__Lactococcus|s__Lactococcus_lactis
BertuzziAS_2018__ERR2212276__bin.5	metaSPAdes	7048	kSGB	k__Bacteria|p__Firmicutes|c__Bacilli|o__Lactobacillales|f__Lactobacillaceae|g__Lactobacillus|s__Lactobacillus_helveticus
BertuzziAS_2018__ERR2212277__bin.1	metaSPAdes	7848	kSGB	k__Bacteria|p__Firmicutes|c__Bacilli|o__Bacillales|f__Staphylococcaceae|g__Staphylococcus|s__Staphylococcus_saprophyticus
BertuzziAS_2018__ERR2212277__bin.4	metaSPAdes	7048	kSGB	k__Bacteria|p__Firmicutes|c__Bacilli|o__Lactobacillales|f__Lactobacillaceae|g__Lactobacillus|s__Lactobacillus_helveticus
BertuzziAS_2018__ERR2212277__bin.5	metaSPAdes	7985	kSGB	k__Bacteria|p__Firmicutes|c__Bacilli|o__Lactobacillales|f__Streptococcaceae|g__Lactococcus|s__Lactococcus_lactis
BertuzziAS_2018__ERR2212278__bin.2	metaSPAdes	8002	kSGB	k__Bacteria|p__Firmicutes|c__Bacilli|o__Lactobacillales|f__Streptococcaceae|g__Streptococcus|s__Streptococcus_thermophilus
BertuzziAS_2018__ERR2212278__bin.5	metaSPAdes	7142	kSGB	k__Bacteria|p__Firmicutes|c__Bacilli|o__Lactobacillales|f__Lactobacillaceae|g__Lactobacillus|s__Lactobacillus_casei_paracasei
BertuzziAS_2018__ERR2212278__bin.6	metaSPAdes	7048	kSGB	k__Bacteria|p__Firmicutes|c__Bacilli|o__Lactobacillales|f__Lactobacillaceae|g__Lactobacillus|s__Lactobacillus_helveticus
BertuzziAS_2018__ERR2212279__bin.1	metaSPAdes	10343	kSGB	k__Bacteria|p__Proteobacteria|c__Gammaproteobacteria|o__Pseudomonadales|f__Moraxellaceae|g__Acinetobacter|s__Acinetobacter_baumannii
BertuzziAS_2018__ERR2212279__bin.4	metaSPAdes	7985	kSGB	k__Bacteria|p__Firmicutes|c__Bacilli|o__Lactobacillales|f__Streptococcaceae|g__Lactococcus|s__Lactococcus_lactis
BertuzziAS_2018__ERR2212279__bin.7	metaSPAdes	7048	kSGB	k__Bacteria|p__Firmicutes|c__Bacilli|o__Lactobacillales|f__Lactobacillaceae|g__Lactobacillus|s__Lactobacillus_helveticus
BertuzziAS_2018__ERR2212280__bin.1	metaSPAdes	8002	kSGB	k__Bacteria|p__Firmicutes|c__Bacilli|o__Lactobacillales|f__Streptococcaceae|g__Streptococcus|s__Streptococcus_thermophilus
BertuzziAS_2018__ERR2212280__bin.2	metaSPAdes	7048	kSGB	k__Bacteria|p__Firmicutes|c__Bacilli|o__Lactobacillales|f__Lactobacillaceae|g__Lactobacillus|s__Lactobacillus_helveticus
BertuzziAS_2018__ERR2212280__bin.4	metaSPAdes	7848	kSGB	k__Bacteria|p__Firmicutes|c__Bacilli|o__Bacillales|f__Staphylococcaceae|g__Staphylococcus|s__Staphylococcus_saprophyticus
BertuzziAS_2018__ERR2212280__bin.5	metaSPAdes	7985	kSGB	k__Bacteria|p__Firmicutes|c__Bacilli|o__Lactobacillales|f__Streptococcaceae|g__Lactococcus|s__Lactococcus_lactis
BertuzziAS_2018__ERR2212281__bin.4	metaSPAdes	7848	kSGB	k__Bacteria|p__Firmicutes|c__Bacilli|o__Bacillales|f__Staphylococcaceae|g__Staphylococcus|s__Staphylococcus_saprophyticus
BertuzziAS_2018__ERR2212281__bin.5	metaSPAdes	7985	kSGB	k__Bacteria|p__Firmicutes|c__Bacilli|o__Lactobacillales|f__Streptococcaceae|g__Lactococcus|s__Lactococcus_lactis
BertuzziAS_2018__ERR2212281__bin.7	metaSPAdes	16749	kSGB	k__Bacteria|p__Actinobacteria|c__Actinobacteria|o__Micrococcales|f__Micrococcaceae|g__Glutamicibacter|s__Glutamicibacter_arilaitensis
BertuzziAS_2018__ERR2212281__bin.8	metaSPAdes	8002	kSGB	k__Bacteria|p__Firmicutes|c__Bacilli|o__Lactobacillales|f__Streptococcaceae|g__Streptococcus|s__Streptococcus_thermophilus
BertuzziAS_2018__ERR2212281__bin.9	metaSPAdes	7048	kSGB	k__Bacteria|p__Firmicutes|c__Bacilli|o__Lactobacillales|f__Lactobacillaceae|g__Lactobacillus|s__Lactobacillus_helveticus
BertuzziAS_2018__ERR2212282__bin.2	metaSPAdes	7985	kSGB	k__Bacteria|p__Firmicutes|c__Bacilli|o__Lactobacillales|f__Streptococcaceae|g__Lactococcus|s__Lactococcus_lactis
BertuzziAS_2018__ERR2212282__bin.3	metaSPAdes	8002	kSGB	k__Bacteria|p__Firmicutes|c__Bacilli|o__Lactobacillales|f__Streptococcaceae|g__Streptococcus|s__Streptococcus_thermophilus
BertuzziAS_2018__ERR2212282__bin.4	metaSPAdes	7048	kSGB	k__Bacteria|p__Firmicutes|c__Bacilli|o__Lactobacillales|f__Lactobacillaceae|g__Lactobacillus|s__Lactobacillus_helveticus
BertuzziAS_2018__ERR2212282__bin.6	metaSPAdes	7848	kSGB	k__Bacteria|p__Firmicutes|c__Bacilli|o__Bacillales|f__Staphylococcaceae|g__Staphylococcus|s__Staphylococcus_saprophyticus
BertuzziAS_2018__ERR2212282__bin.7	metaSPAdes	17034	kSGB	k__Bacteria|p__Actinobacteria|c__Actinobacteria|o__Corynebacteriales|f__Corynebacteriaceae|g__Corynebacterium|s__Corynebacterium_variabile
BertuzziAS_2018__ERR2212282__bin.8	metaSPAdes	16749	kSGB	k__Bacteria|p__Actinobacteria|c__Actinobacteria|o__Micrococcales|f__Micrococcaceae|g__Glutamicibacter|s__Glutamicibacter_arilaitensis
BertuzziAS_2018__ERR2212282__bin.9	metaSPAdes	20037	fSGB	k__Bacteria|p__Proteobacteria|c__Gammaproteobacteria|o__Pseudomonadales|f__Moraxellaceae
BertuzziAS_2018__ERR2212283__bin.1	metaSPAdes	7985	kSGB	k__Bacteria|p__Firmicutes|c__Bacilli|o__Lactobacillales|f__Streptococcaceae|g__Lactococcus|s__Lactococcus_lactis
BertuzziAS_2018__ERR2212283__bin.2	metaSPAdes	7048	kSGB	k__Bacteria|p__Firmicutes|c__Bacilli|o__Lactobacillales|f__Lactobacillaceae|g__Lactobacillus|s__Lactobacillus_helveticus
BertuzziAS_2018__ERR2212283__bin.3	metaSPAdes	8002	kSGB	k__Bacteria|p__Firmicutes|c__Bacilli|o__Lactobacillales|f__Streptococcaceae|g__Streptococcus|s__Streptococcus_thermophilus
BertuzziAS_2018__ERR2212284__bin.1	metaSPAdes	7048	kSGB	k__Bacteria|p__Firmicutes|c__Bacilli|o__Lactobacillales|f__Lactobacillaceae|g__Lactobacillus|s__Lactobacillus_helveticus
BertuzziAS_2018__ERR2212284__bin.3	metaSPAdes	7985	kSGB	k__Bacteria|p__Firmicutes|c__Bacilli|o__Lactobacillales|f__Streptococcaceae|g__Lactococcus|s__Lactococcus_lactis
BertuzziAS_2018__ERR2212284__bin.4	metaSPAdes	7848	kSGB	k__Bacteria|p__Firmicutes|c__Bacilli|o__Bacillales|f__Staphylococcaceae|g__Staphylococcus|s__Staphylococcus_saprophyticus
BertuzziAS_2018__ERR2212284__bin.5	metaSPAdes	8002	kSGB	k__Bacteria|p__Firmicutes|c__Bacilli|o__Lactobacillales|f__Streptococcaceae|g__Streptococcus|s__Streptococcus_thermophilus
BertuzziAS_2018__ERR2212284__bin.7	metaSPAdes	16749	kSGB	k__Bacteria|p__Actinobacteria|c__Actinobacteria|o__Micrococcales|f__Micrococcaceae|g__Glutamicibacter|s__Glutamicibacter_arilaitensis
BertuzziAS_2018__ERR2212285__bin.1	metaSPAdes	7985	kSGB	k__Bacteria|p__Firmicutes|c__Bacilli|o__Lactobacillales|f__Streptococcaceae|g__Lactococcus|s__Lactococcus_lactis
BertuzziAS_2018__ERR2212285__bin.2	metaSPAdes	16749	kSGB	k__Bacteria|p__Actinobacteria|c__Actinobacteria|o__Micrococcales|f__Micrococcaceae|g__Glutamicibacter|s__Glutamicibacter_arilaitensis
BertuzziAS_2018__ERR2212285__bin.3	metaSPAdes	8002	kSGB	k__Bacteria|p__Firmicutes|c__Bacilli|o__Lactobacillales|f__Streptococcaceae|g__Streptococcus|s__Streptococcus_thermophilus
BertuzziAS_2018__ERR2212285__bin.4	metaSPAdes	7048	kSGB	k__Bacteria|p__Firmicutes|c__Bacilli|o__Lactobacillales|f__Lactobacillaceae|g__Lactobacillus|s__Lactobacillus_helveticus
BertuzziAS_2018__ERR2212285__bin.5	metaSPAdes	7848	kSGB	k__Bacteria|p__Firmicutes|c__Bacilli|o__Bacillales|f__Staphylococcaceae|g__Staphylococcus|s__Staphylococcus_saprophyticus
BertuzziAS_2018__ERR2212285__bin.7	metaSPAdes	17034	kSGB	k__Bacteria|p__Actinobacteria|c__Actinobacteria|o__Corynebacteriales|f__Corynebacteriaceae|g__Corynebacterium|s__Corynebacterium_variabile
BertuzziAS_2018__ERR2212285__bin.9	metaSPAdes	16634	kSGB	k__Bacteria|p__Actinobacteria|c__Actinobacteria|o__Micrococcales|f__Brevibacteriaceae|g__Brevibacterium|s__Brevibacterium_linens
BertuzziAS_2018__ERR2212286__bin.1	metaSPAdes	16749	kSGB	k__Bacteria|p__Actinobacteria|c__Actinobacteria|o__Micrococcales|f__Micrococcaceae|g__Glutamicibacter|s__Glutamicibacter_arilaitensis
BertuzziAS_2018__ERR2212286__bin.3	metaSPAdes	7985	kSGB	k__Bacteria|p__Firmicutes|c__Bacilli|o__Lactobacillales|f__Streptococcaceae|g__Lactococcus|s__Lactococcus_lactis
BertuzziAS_2018__ERR2212286__bin.4	metaSPAdes	7848	kSGB	k__Bacteria|p__Firmicutes|c__Bacilli|o__Bacillales|f__Staphylococcaceae|g__Staphylococcus|s__Staphylococcus_saprophyticus
BertuzziAS_2018__ERR2212286__bin.7	metaSPAdes	8002	kSGB	k__Bacteria|p__Firmicutes|c__Bacilli|o__Lactobacillales|f__Streptococcaceae|g__Streptococcus|s__Streptococcus_thermophilus
BertuzziAS_2018__ERR2212287__bin.3	metaSPAdes	7985	kSGB	k__Bacteria|p__Firmicutes|c__Bacilli|o__Lactobacillales|f__Streptococcaceae|g__Lactococcus|s__Lactococcus_lactis
BertuzziAS_2018__ERR2212287__bin.4	metaSPAdes	8002	kSGB	k__Bacteria|p__Firmicutes|c__Bacilli|o__Lactobacillales|f__Streptococcaceae|g__Streptococcus|s__Streptococcus_thermophilus
BertuzziAS_2018__ERR2212287__bin.7	metaSPAdes	7048	kSGB	k__Bacteria|p__Firmicutes|c__Bacilli|o__Lactobacillales|f__Lactobacillaceae|g__Lactobacillus|s__Lactobacillus_helveticus
BertuzziAS_2018__ERR2212287__bin.8	metaSPAdes	10343	kSGB	k__Bacteria|p__Proteobacteria|c__Gammaproteobacteria|o__Pseudomonadales|f__Moraxellaceae|g__Acinetobacter|s__Acinetobacter_baumannii
BertuzziAS_2018__ERR2212288__bin.1	metaSPAdes	8002	kSGB	k__Bacteria|p__Firmicutes|c__Bacilli|o__Lactobacillales|f__Streptococcaceae|g__Streptococcus|s__Streptococcus_thermophilus
BertuzziAS_2018__ERR2212288__bin.2	metaSPAdes	16749	kSGB	k__Bacteria|p__Actinobacteria|c__Actinobacteria|o__Micrococcales|f__Micrococcaceae|g__Glutamicibacter|s__Glutamicibacter_arilaitensis
BertuzziAS_2018__ERR2212288__bin.4	metaSPAdes	7985	kSGB	k__Bacteria|p__Firmicutes|c__Bacilli|o__Lactobacillales|f__Streptococcaceae|g__Lactococcus|s__Lactococcus_lactis
BertuzziAS_2018__ERR2212288__bin.6	metaSPAdes	7848	kSGB	k__Bacteria|p__Firmicutes|c__Bacilli|o__Bacillales|f__Staphylococcaceae|g__Staphylococcus|s__Staphylococcus_saprophyticus
BertuzziAS_2018__ERR2212288__bin.7	metaSPAdes	7048	kSGB	k__Bacteria|p__Firmicutes|c__Bacilli|o__Lactobacillales|f__Lactobacillaceae|g__Lactobacillus|s__Lactobacillus_helveticus
BertuzziAS_2018__ERR2212289__bin.1	metaSPAdes	8002	kSGB	k__Bacteria|p__Firmicutes|c__Bacilli|o__Lactobacillales|f__Streptococcaceae|g__Streptococcus|s__Streptococcus_thermophilus
BertuzziAS_2018__ERR2212289__bin.11	metaSPAdes	16749	kSGB	k__Bacteria|p__Actinobacteria|c__Actinobacteria|o__Micrococcales|f__Micrococcaceae|g__Glutamicibacter|s__Glutamicibacter_arilaitensis
BertuzziAS_2018__ERR2212289__bin.12	metaSPAdes	7985	kSGB	k__Bacteria|p__Firmicutes|c__Bacilli|o__Lactobacillales|f__Streptococcaceae|g__Lactococcus|s__Lactococcus_lactis
BertuzziAS_2018__ERR2212289__bin.3	metaSPAdes	7848	kSGB	k__Bacteria|p__Firmicutes|c__Bacilli|o__Bacillales|f__Staphylococcaceae|g__Staphylococcus|s__Staphylococcus_saprophyticus
BertuzziAS_2018__ERR2212289__bin.8	metaSPAdes	7048	kSGB	k__Bacteria|p__Firmicutes|c__Bacilli|o__Lactobacillales|f__Lactobacillaceae|g__Lactobacillus|s__Lactobacillus_helveticus
BertuzziAS_2018__ERR2212290__bin.1	metaSPAdes	17034	kSGB	k__Bacteria|p__Actinobacteria|c__Actinobacteria|o__Corynebacteriales|f__Corynebacteriaceae|g__Corynebacterium|s__Corynebacterium_variabile
BertuzziAS_2018__ERR2212290__bin.10	metaSPAdes	16749	kSGB	k__Bacteria|p__Actinobacteria|c__Actinobacteria|o__Micrococcales|f__Micrococcaceae|g__Glutamicibacter|s__Glutamicibacter_arilaitensis
BertuzziAS_2018__ERR2212290__bin.14	metaSPAdes	7048	kSGB	k__Bacteria|p__Firmicutes|c__Bacilli|o__Lactobacillales|f__Lactobacillaceae|g__Lactobacillus|s__Lactobacillus_helveticus
BertuzziAS_2018__ERR2212290__bin.3	metaSPAdes	16634	kSGB	k__Bacteria|p__Actinobacteria|c__Actinobacteria|o__Micrococcales|f__Brevibacteriaceae|g__Brevibacterium|s__Brevibacterium_linens
BertuzziAS_2018__ERR2212290__bin.4	metaSPAdes	7985	kSGB	k__Bacteria|p__Firmicutes|c__Bacilli|o__Lactobacillales|f__Streptococcaceae|g__Lactococcus|s__Lactococcus_lactis
BertuzziAS_2018__ERR2212290__bin.5	metaSPAdes	7848	kSGB	k__Bacteria|p__Firmicutes|c__Bacilli|o__Bacillales|f__Staphylococcaceae|g__Staphylococcus|s__Staphylococcus_saprophyticus
BertuzziAS_2018__ERR2212290__bin.6	metaSPAdes	20037	fSGB	k__Bacteria|p__Proteobacteria|c__Gammaproteobacteria|o__Pseudomonadales|f__Moraxellaceae
BertuzziAS_2018__ERR2212290__bin.8	metaSPAdes	8002	kSGB	k__Bacteria|p__Firmicutes|c__Bacilli|o__Lactobacillales|f__Streptococcaceae|g__Streptococcus|s__Streptococcus_thermophilus
BertuzziAS_2018__ERR2212291__bin.2	metaSPAdes	10343	kSGB	k__Bacteria|p__Proteobacteria|c__Gammaproteobacteria|o__Pseudomonadales|f__Moraxellaceae|g__Acinetobacter|s__Acinetobacter_baumannii
BertuzziAS_2018__ERR2212291__bin.3	metaSPAdes	7048	kSGB	k__Bacteria|p__Firmicutes|c__Bacilli|o__Lactobacillales|f__Lactobacillaceae|g__Lactobacillus|s__Lactobacillus_helveticus
BertuzziAS_2018__ERR2212291__bin.5	metaSPAdes	7985	kSGB	k__Bacteria|p__Firmicutes|c__Bacilli|o__Lactobacillales|f__Streptococcaceae|g__Lactococcus|s__Lactococcus_lactis
BertuzziAS_2018__ERR2212292__bin.1	metaSPAdes	7985	kSGB	k__Bacteria|p__Firmicutes|c__Bacilli|o__Lactobacillales|f__Streptococcaceae|g__Lactococcus|s__Lactococcus_lactis
BertuzziAS_2018__ERR2212292__bin.2	metaSPAdes	8002	kSGB	k__Bacteria|p__Firmicutes|c__Bacilli|o__Lactobacillales|f__Streptococcaceae|g__Streptococcus|s__Streptococcus_thermophilus
BertuzziAS_2018__ERR2212292__bin.4	metaSPAdes	16639	kSGB	k__Bacteria|p__Actinobacteria|c__Actinobacteria|o__Micrococcales|f__Brevibacteriaceae|g__Brevibacterium|s__Brevibacterium_linens
BertuzziAS_2018__ERR2212292__bin.5	metaSPAdes	7847	kSGB	k__Bacteria|p__Firmicutes|c__Bacilli|o__Bacillales|f__Staphylococcaceae|g__Staphylococcus|s__Staphylococcus_xylosus
BertuzziAS_2018__ERR2212292__bin.9	metaSPAdes	7048	kSGB	k__Bacteria|p__Firmicutes|c__Bacilli|o__Lactobacillales|f__Lactobacillaceae|g__Lactobacillus|s__Lactobacillus_helveticus
BertuzziAS_2018__ERR2212293__bin.1	metaSPAdes	8002	kSGB	k__Bacteria|p__Firmicutes|c__Bacilli|o__Lactobacillales|f__Streptococcaceae|g__Streptococcus|s__Streptococcus_thermophilus
BertuzziAS_2018__ERR2212293__bin.2	metaSPAdes	7985	kSGB	k__Bacteria|p__Firmicutes|c__Bacilli|o__Lactobacillales|f__Streptococcaceae|g__Lactococcus|s__Lactococcus_lactis
BertuzziAS_2018__ERR2212293__bin.3	metaSPAdes	16639	kSGB	k__Bacteria|p__Actinobacteria|c__Actinobacteria|o__Micrococcales|f__Brevibacteriaceae|g__Brevibacterium|s__Brevibacterium_linens
BertuzziAS_2018__ERR2212293__bin.4	metaSPAdes	7847	kSGB	k__Bacteria|p__Firmicutes|c__Bacilli|o__Bacillales|f__Staphylococcaceae|g__Staphylococcus|s__Staphylococcus_xylosus
BertuzziAS_2018__ERR2212294__bin.1	metaSPAdes	7048	kSGB	k__Bacteria|p__Firmicutes|c__Bacilli|o__Lactobacillales|f__Lactobacillaceae|g__Lactobacillus|s__Lactobacillus_helveticus
BertuzziAS_2018__ERR2212294__bin.10	metaSPAdes	7985	kSGB	k__Bacteria|p__Firmicutes|c__Bacilli|o__Lactobacillales|f__Streptococcaceae|g__Lactococcus|s__Lactococcus_lactis
BertuzziAS_2018__ERR2212294__bin.13	metaSPAdes	10343	kSGB	k__Bacteria|p__Proteobacteria|c__Gammaproteobacteria|o__Pseudomonadales|f__Moraxellaceae|g__Acinetobacter|s__Acinetobacter_baumannii
BertuzziAS_2018__ERR2212294__bin.15	metaSPAdes	10459	kSGB	k__Bacteria|p__Proteobacteria|c__Gammaproteobacteria|o__Pseudomonadales|f__Moraxellaceae|g__Psychrobacter|s__Psychrobacter_sp_JCM_18902
BertuzziAS_2018__ERR2212294__bin.3	metaSPAdes	16639	kSGB	k__Bacteria|p__Actinobacteria|c__Actinobacteria|o__Micrococcales|f__Brevibacteriaceae|g__Brevibacterium|s__Brevibacterium_linens
BertuzziAS_2018__ERR2212294__bin.7	metaSPAdes	8002	kSGB	k__Bacteria|p__Firmicutes|c__Bacilli|o__Lactobacillales|f__Streptococcaceae|g__Streptococcus|s__Streptococcus_thermophilus
BertuzziAS_2018__ERR2212294__bin.8	metaSPAdes	7847	kSGB	k__Bacteria|p__Firmicutes|c__Bacilli|o__Bacillales|f__Staphylococcaceae|g__Staphylococcus|s__Staphylococcus_xylosus
BertuzziAS_2018__ERR2212295__bin.2	metaSPAdes	8002	kSGB	k__Bacteria|p__Firmicutes|c__Bacilli|o__Lactobacillales|f__Streptococcaceae|g__Streptococcus|s__Streptococcus_thermophilus
BertuzziAS_2018__ERR2212295__bin.7	metaSPAdes	7985	kSGB	k__Bacteria|p__Firmicutes|c__Bacilli|o__Lactobacillales|f__Streptococcaceae|g__Lactococcus|s__Lactococcus_lactis
BertuzziAS_2018__ERR2212296__bin.1	metaSPAdes	7985	kSGB	k__Bacteria|p__Firmicutes|c__Bacilli|o__Lactobacillales|f__Streptococcaceae|g__Lactococcus|s__Lactococcus_lactis
BertuzziAS_2018__ERR2212296__bin.3	metaSPAdes	8002	kSGB	k__Bacteria|p__Firmicutes|c__Bacilli|o__Lactobacillales|f__Streptococcaceae|g__Streptococcus|s__Streptococcus_thermophilus
BertuzziAS_2018__ERR2212296__bin.4	metaSPAdes	16639	kSGB	k__Bacteria|p__Actinobacteria|c__Actinobacteria|o__Micrococcales|f__Brevibacteriaceae|g__Brevibacterium|s__Brevibacterium_linens
BertuzziAS_2018__ERR2212296__bin.5	metaSPAdes	7847	kSGB	k__Bacteria|p__Firmicutes|c__Bacilli|o__Bacillales|f__Staphylococcaceae|g__Staphylococcus|s__Staphylococcus_xylosus
BertuzziAS_2018__ERR2212297__bin.11	metaSPAdes	7985	kSGB	k__Bacteria|p__Firmicutes|c__Bacilli|o__Lactobacillales|f__Streptococcaceae|g__Lactococcus|s__Lactococcus_lactis
BertuzziAS_2018__ERR2212297__bin.2	metaSPAdes	7847	kSGB	k__Bacteria|p__Firmicutes|c__Bacilli|o__Bacillales|f__Staphylococcaceae|g__Staphylococcus|s__Staphylococcus_xylosus
BertuzziAS_2018__ERR2212297__bin.7	metaSPAdes	10459	kSGB	k__Bacteria|p__Proteobacteria|c__Gammaproteobacteria|o__Pseudomonadales|f__Moraxellaceae|g__Psychrobacter|s__Psychrobacter_sp_JCM_18902
BertuzziAS_2018__ERR2212297__bin.9	metaSPAdes	16639	kSGB	k__Bacteria|p__Actinobacteria|c__Actinobacteria|o__Micrococcales|f__Brevibacteriaceae|g__Brevibacterium|s__Brevibacterium_linens
BertuzziAS_2018__ERR2212298__bin.2	metaSPAdes	8002	kSGB	k__Bacteria|p__Firmicutes|c__Bacilli|o__Lactobacillales|f__Streptococcaceae|g__Streptococcus|s__Streptococcus_thermophilus
BertuzziAS_2018__ERR2212298__bin.4	metaSPAdes	10459	kSGB	k__Bacteria|p__Proteobacteria|c__Gammaproteobacteria|o__Pseudomonadales|f__Moraxellaceae|g__Psychrobacter|s__Psychrobacter_sp_JCM_18902
BertuzziAS_2018__ERR2212298__bin.5	metaSPAdes	7847	kSGB	k__Bacteria|p__Firmicutes|c__Bacilli|o__Bacillales|f__Staphylococcaceae|g__Staphylococcus|s__Staphylococcus_xylosus
BertuzziAS_2018__ERR2212298__bin.8	metaSPAdes	16639	kSGB	k__Bacteria|p__Actinobacteria|c__Actinobacteria|o__Micrococcales|f__Brevibacteriaceae|g__Brevibacterium|s__Brevibacterium_linens
BertuzziAS_2018__ERR2212298__bin.9	metaSPAdes	7985	kSGB	k__Bacteria|p__Firmicutes|c__Bacilli|o__Lactobacillales|f__Streptococcaceae|g__Lactococcus|s__Lactococcus_lactis
BertuzziAS_2018__ERR2212299__bin.2	metaSPAdes	7048	kSGB	k__Bacteria|p__Firmicutes|c__Bacilli|o__Lactobacillales|f__Lactobacillaceae|g__Lactobacillus|s__Lactobacillus_helveticus
BertuzziAS_2018__ERR2212299__bin.6	metaSPAdes	7985	kSGB	k__Bacteria|p__Firmicutes|c__Bacilli|o__Lactobacillales|f__Streptococcaceae|g__Lactococcus|s__Lactococcus_lactis
BertuzziAS_2018__ERR2212300__bin.11	metaSPAdes	7985	kSGB	k__Bacteria|p__Firmicutes|c__Bacilli|o__Lactobacillales|f__Streptococcaceae|g__Lactococcus|s__Lactococcus_lactis
BertuzziAS_2018__ERR2212300__bin.12	metaSPAdes	7847	kSGB	k__Bacteria|p__Firmicutes|c__Bacilli|o__Bacillales|f__Staphylococcaceae|g__Staphylococcus|s__Staphylococcus_xylosus
BertuzziAS_2018__ERR2212300__bin.4	metaSPAdes	7048	kSGB	k__Bacteria|p__Firmicutes|c__Bacilli|o__Lactobacillales|f__Lactobacillaceae|g__Lactobacillus|s__Lactobacillus_helveticus
BertuzziAS_2018__ERR2212300__bin.5	metaSPAdes	16639	kSGB	k__Bacteria|p__Actinobacteria|c__Actinobacteria|o__Micrococcales|f__Brevibacteriaceae|g__Brevibacterium|s__Brevibacterium_linens
BertuzziAS_2018__ERR2212300__bin.8	metaSPAdes	10459	kSGB	k__Bacteria|p__Proteobacteria|c__Gammaproteobacteria|o__Pseudomonadales|f__Moraxellaceae|g__Psychrobacter|s__Psychrobacter_sp_JCM_18902
BertuzziAS_2018__ERR2212301__bin.10	metaSPAdes	7985	kSGB	k__Bacteria|p__Firmicutes|c__Bacilli|o__Lactobacillales|f__Streptococcaceae|g__Lactococcus|s__Lactococcus_lactis
BertuzziAS_2018__ERR2212301__bin.2	metaSPAdes	7048	kSGB	k__Bacteria|p__Firmicutes|c__Bacilli|o__Lactobacillales|f__Lactobacillaceae|g__Lactobacillus|s__Lactobacillus_helveticus
BertuzziAS_2018__ERR2212301__bin.3	metaSPAdes	10459	kSGB	k__Bacteria|p__Proteobacteria|c__Gammaproteobacteria|o__Pseudomonadales|f__Moraxellaceae|g__Psychrobacter|s__Psychrobacter_sp_JCM_18902
BertuzziAS_2018__ERR2212301__bin.6	metaSPAdes	8002	kSGB	k__Bacteria|p__Firmicutes|c__Bacilli|o__Lactobacillales|f__Streptococcaceae|g__Streptococcus|s__Streptococcus_thermophilus
BertuzziAS_2018__ERR2212301__bin.8	metaSPAdes	16639	kSGB	k__Bacteria|p__Actinobacteria|c__Actinobacteria|o__Micrococcales|f__Brevibacteriaceae|g__Brevibacterium|s__Brevibacterium_linens
BertuzziAS_2018__ERR2212301__bin.9	metaSPAdes	7847	kSGB	k__Bacteria|p__Firmicutes|c__Bacilli|o__Bacillales|f__Staphylococcaceae|g__Staphylococcus|s__Staphylococcus_xylosus
BertuzziAS_2018__ERR2212302__bin.1	metaSPAdes	16639	kSGB	k__Bacteria|p__Actinobacteria|c__Actinobacteria|o__Micrococcales|f__Brevibacteriaceae|g__Brevibacterium|s__Brevibacterium_linens
BertuzziAS_2018__ERR2212302__bin.3	metaSPAdes	7985	kSGB	k__Bacteria|p__Firmicutes|c__Bacilli|o__Lactobacillales|f__Streptococcaceae|g__Lactococcus|s__Lactococcus_lactis
BertuzziAS_2018__ERR2212302__bin.4	metaSPAdes	8002	kSGB	k__Bacteria|p__Firmicutes|c__Bacilli|o__Lactobacillales|f__Streptococcaceae|g__Streptococcus|s__Streptococcus_thermophilus
BertuzziAS_2018__ERR2212302__bin.7	metaSPAdes	7847	kSGB	k__Bacteria|p__Firmicutes|c__Bacilli|o__Bacillales|f__Staphylococcaceae|g__Staphylococcus|s__Staphylococcus_xylosus
BertuzziAS_2018__ERR2212303__bin.1	metaSPAdes	16643	kSGB	k__Bacteria|p__Actinobacteria|c__Actinobacteria|o__Micrococcales|f__Brevibacteriaceae|g__Brevibacterium|s__Brevibacterium_casei
BertuzziAS_2018__ERR2212303__bin.3	metaSPAdes	16634	kSGB	k__Bacteria|p__Actinobacteria|c__Actinobacteria|o__Micrococcales|f__Brevibacteriaceae|g__Brevibacterium|s__Brevibacterium_linens
BertuzziAS_2018__ERR2212304__bin.1	metaSPAdes	16643	kSGB	k__Bacteria|p__Actinobacteria|c__Actinobacteria|o__Micrococcales|f__Brevibacteriaceae|g__Brevibacterium|s__Brevibacterium_casei
BertuzziAS_2018__ERR2212305__bin.1	metaSPAdes	16643	kSGB	k__Bacteria|p__Actinobacteria|c__Actinobacteria|o__Micrococcales|f__Brevibacteriaceae|g__Brevibacterium|s__Brevibacterium_casei
BertuzziAS_2018__ERR2212305__bin.2	metaSPAdes	16634	kSGB	k__Bacteria|p__Actinobacteria|c__Actinobacteria|o__Micrococcales|f__Brevibacteriaceae|g__Brevibacterium|s__Brevibacterium_linens
BertuzziAS_2018__ERR2212306__bin.1	metaSPAdes	16749	kSGB	k__Bacteria|p__Actinobacteria|c__Actinobacteria|o__Micrococcales|f__Micrococcaceae|g__Glutamicibacter|s__Glutamicibacter_arilaitensis
BertuzziAS_2018__ERR2212307__bin.1	metaSPAdes	16639	kSGB	k__Bacteria|p__Actinobacteria|c__Actinobacteria|o__Micrococcales|f__Brevibacteriaceae|g__Brevibacterium|s__Brevibacterium_linens
BertuzziAS_2018__ERR2212307__bin.2	metaSPAdes	16749	kSGB	k__Bacteria|p__Actinobacteria|c__Actinobacteria|o__Micrococcales|f__Micrococcaceae|g__Glutamicibacter|s__Glutamicibacter_arilaitensis
BertuzziAS_2018__ERR2212308__bin.2	metaSPAdes	16639	kSGB	k__Bacteria|p__Actinobacteria|c__Actinobacteria|o__Micrococcales|f__Brevibacteriaceae|g__Brevibacterium|s__Brevibacterium_linens
BertuzziAS_2018__ERR2212308__bin.3	metaSPAdes	16749	kSGB	k__Bacteria|p__Actinobacteria|c__Actinobacteria|o__Micrococcales|f__Micrococcaceae|g__Glutamicibacter|s__Glutamicibacter_arilaitensis
Escobar-ZepedaA_2016__SRR2081070__bin.10	metaSPAdes	7059	kSGB	k__Bacteria|p__Firmicutes|c__Bacilli|o__Lactobacillales|f__Lactobacillaceae|g__Lactobacillus|s__Lactobacillus_acidipiscis
Escobar-ZepedaA_2016__SRR2081070__bin.11	metaSPAdes	17127	kSGB	k__Bacteria|p__Actinobacteria|c__Actinobacteria|o__Corynebacteriales|f__Corynebacteriaceae|g__Corynebacterium|s__Corynebacterium_casei
Escobar-ZepedaA_2016__SRR2081070__bin.13	metaSPAdes	7897	kSGB	k__Bacteria|p__Firmicutes|c__Bacilli|o__Lactobacillales|f__Aerococcaceae|g__Aerococcus|s__Aerococcus_urinaeequi
Escobar-ZepedaA_2016__SRR2081070__bin.18	metaSPAdes	16957	kSGB	k__Bacteria|p__Actinobacteria|c__Actinobacteria|o__Propionibacteriales|f__Propionibacteriaceae|g__Acidipropionibacterium|s__Acidipropionibacterium_acidipropionici
Escobar-ZepedaA_2016__SRR2081070__bin.19	metaSPAdes	7985	kSGB	k__Bacteria|p__Firmicutes|c__Bacilli|o__Lactobacillales|f__Streptococcaceae|g__Lactococcus|s__Lactococcus_lactis
Escobar-ZepedaA_2016__SRR2081070__bin.20	metaSPAdes	20064	fSGB	k__Bacteria|p__Firmicutes
Escobar-ZepedaA_2016__SRR2081070__bin.21	metaSPAdes	19939	fSGB	k__Bacteria|p__Actinobacteria
Escobar-ZepedaA_2016__SRR2081070__bin.24	metaSPAdes	16634	kSGB	k__Bacteria|p__Actinobacteria|c__Actinobacteria|o__Micrococcales|f__Brevibacteriaceae|g__Brevibacterium|s__Brevibacterium_linens
Escobar-ZepedaA_2016__SRR2081070__bin.26	metaSPAdes	19945	fSGB	k__Bacteria|p__Actinobacteria|c__Actinobacteria|o__Bifidobacteriales|f__Bifidobacteriaceae
Escobar-ZepedaA_2016__SRR2081070__bin.27	metaSPAdes	7979-7980	kSGB	k__Bacteria|p__Firmicutes|c__Bacilli|o__Lactobacillales|f__Streptococcaceae|g__Lactococcus|s__Lactococcus_garvieae
Escobar-ZepedaA_2016__SRR2081070__bin.28	metaSPAdes	16673	kSGB	k__Bacteria|p__Actinobacteria|c__Actinobacteria|o__Micrococcales|f__Micrococcaceae|g__Kocuria|s__Kocuria_kristinae
Escobar-ZepedaA_2016__SRR2081070__bin.4	metaSPAdes	20063	fSGB	k__Bacteria|p__Firmicutes|c__Bacilli|o__Lactobacillales|f__Carnobacteriaceae
Escobar-ZepedaA_2016__SRR2081070__bin.7	metaSPAdes	7196	kSGB	k__Bacteria|p__Firmicutes|c__Bacilli|o__Lactobacillales|f__Lactobacillaceae|g__Lactobacillus|s__Lactobacillus_brevis
Escobar-ZepedaA_2016__SRR2081070__bin.8	metaSPAdes	7968	kSGB	k__Bacteria|p__Firmicutes|c__Bacilli|o__Lactobacillales|f__Enterococcaceae|g__Enterococcus|s__Enterococcus_faecium
Escobar-ZepedaA_2016__SRR2081070__bin.9	metaSPAdes	7973	kSGB	k__Bacteria|p__Firmicutes|c__Bacilli|o__Lactobacillales|f__Enterococcaceae|g__Enterococcus|s__Enterococcus_italicus
LeechJ_2019__FS00__bin.4	IDBA-UD	8002	kSGB	k__Bacteria|p__Firmicutes|c__Bacilli|o__Lactobacillales|f__Streptococcaceae|g__Streptococcus|s__Streptococcus_thermophilus
LeechJ_2019__FS00B__bin.5	IDBA-UD	10068	kSGB	k__Bacteria|p__Proteobacteria|c__Gammaproteobacteria|o__Enterobacterales|f__Enterobacteriaceae|g__Escherichia|s__Escherichia_coli
LeechJ_2019__FS01__bin.4	IDBA-UD	1194	kSGB	k__Bacteria|p__Proteobacteria|c__Alphaproteobacteria|o__Rhodospirillales|f__Acetobacteraceae|g__Acetobacter|s__Acetobacter_pomorum
LeechJ_2019__FS01__bin.5	IDBA-UD	7225	kSGB	k__Bacteria|p__Firmicutes|c__Bacilli|o__Lactobacillales|f__Lactobacillaceae|g__Lactobacillus|s__Lactobacillus_diolivorans
LeechJ_2019__FS01__bin.6	IDBA-UD	7126	kSGB	k__Bacteria|p__Firmicutes|c__Bacilli|o__Lactobacillales|f__Leuconostocaceae|g__Leuconostoc|s__Leuconostoc_mesenteroides
LeechJ_2019__FS01__bin.7	IDBA-UD	19992	fSGB	k__Bacteria|p__Proteobacteria|c__Alphaproteobacteria|o__Rhodospirillales|f__Acetobacteraceae
LeechJ_2019__FS02__bin.1	IDBA-UD	20081	fSGB	k__Bacteria|p__Firmicutes|c__Bacilli|o__Lactobacillales|f__Lactobacillaceae
LeechJ_2019__FS02__bin.2	IDBA-UD	20108	fSGB	k__Bacteria|p__Firmicutes|c__Bacilli|o__Lactobacillales|f__Leuconostocaceae|g__Leuconostoc
LeechJ_2019__FS02__bin.3	IDBA-UD	7114	kSGB	k__Bacteria|p__Firmicutes|c__Bacilli|o__Lactobacillales|f__Leuconostocaceae|g__Weissella|s__Weissella_cibaria
LeechJ_2019__FS02__bin.8	IDBA-UD	7204	kSGB	k__Bacteria|p__Firmicutes|c__Bacilli|o__Lactobacillales|f__Lactobacillaceae|g__Lactobacillus|s__Lactobacillus_xiangfangensis
LeechJ_2019__FS03__bin.2	IDBA-UD	1201	kSGB	k__Bacteria|p__Proteobacteria|c__Alphaproteobacteria|o__Rhodospirillales|f__Acetobacteraceae|g__Acetobacter|s__Acetobacter_malorum
LeechJ_2019__FS03__bin.3	IDBA-UD	7164	kSGB	k__Bacteria|p__Firmicutes|c__Bacilli|o__Lactobacillales|f__Lactobacillaceae|g__Lactobacillus|s__Lactobacillus_sanfranciscensis
LeechJ_2019__FS03__bin.4	IDBA-UD	7204	kSGB	k__Bacteria|p__Firmicutes|c__Bacilli|o__Lactobacillales|f__Lactobacillaceae|g__Lactobacillus|s__Lactobacillus_xiangfangensis
LeechJ_2019__FS03__bin.5	IDBA-UD	20089	fSGB	k__Bacteria|p__Firmicutes|c__Bacilli|o__Lactobacillales|f__Lactobacillaceae
LeechJ_2019__FS03__bin.6	IDBA-UD	20081	fSGB	k__Bacteria|p__Firmicutes|c__Bacilli|o__Lactobacillales|f__Lactobacillaceae
LeechJ_2019__FS03__bin.7	IDBA-UD	20095	fSGB	k__Bacteria|p__Firmicutes|c__Bacilli|o__Lactobacillales|f__Lactobacillaceae
LeechJ_2019__FS08__bin.5	IDBA-UD	7196	kSGB	k__Bacteria|p__Firmicutes|c__Bacilli|o__Lactobacillales|f__Lactobacillaceae|g__Lactobacillus|s__Lactobacillus_brevis
LeechJ_2019__FS09__bin.4	IDBA-UD	7126	kSGB	k__Bacteria|p__Firmicutes|c__Bacilli|o__Lactobacillales|f__Leuconostocaceae|g__Leuconostoc|s__Leuconostoc_mesenteroides
LeechJ_2019__FS09__bin.5	IDBA-UD	1164	kSGB	k__Bacteria|p__Proteobacteria|c__Alphaproteobacteria|o__Rhodospirillales|f__Acetobacteraceae|g__Gluconobacter|s__Gluconobacter_albidus
LeechJ_2019__FS10__bin.4	IDBA-UD	10130	kSGB	k__Bacteria|p__Proteobacteria|c__Gammaproteobacteria|o__Enterobacterales|f__Enterobacteriaceae|g__Enterobacter|s__Enterobacter_cloacae
LeechJ_2019__FS11__bin.1	IDBA-UD	10243	kSGB	k__Bacteria|p__Proteobacteria|c__Gammaproteobacteria|o__Enterobacterales|f__Yersiniaceae|g__Serratia|s__Serratia_sp_Leaf51
LeechJ_2019__FS11__bin.6	IDBA-UD	7202	kSGB	k__Bacteria|p__Firmicutes|c__Bacilli|o__Lactobacillales|f__Lactobacillaceae|g__Lactobacillus|s__Lactobacillus_plantarum
LeechJ_2019__FS11__bin.7	IDBA-UD	12099	kSGB	k__Bacteria|p__Proteobacteria|c__Gammaproteobacteria|o__Pseudomonadales|f__Pseudomonadaceae|g__Pseudomonas|s__Pseudomonas_endophytica
LeechJ_2019__FS12__bin.4	IDBA-UD	7126	kSGB	k__Bacteria|p__Firmicutes|c__Bacilli|o__Lactobacillales|f__Leuconostocaceae|g__Leuconostoc|s__Leuconostoc_mesenteroides
LeechJ_2019__FS13__bin.1	IDBA-UD	20044	fSGB	k__Bacteria|p__Firmicutes|c__Bacilli|o__Lactobacillales|f__Leuconostocaceae
LeechJ_2019__FS13__bin.2	IDBA-UD	20071	fSGB	k__Bacteria|p__Firmicutes|c__Bacilli|o__Lactobacillales|f__Lactobacillaceae|g__Lactobacillus
LeechJ_2019__FS13__bin.3	IDBA-UD	19526	kSGB	k__Bacteria|p__Proteobacteria|c__Alphaproteobacteria|o__Sphingomonadales|f__Sphingomonadaceae|g__Zymomonas|s__Zymomonas_mobilis
LeechJ_2019__FS13__bin.4	IDBA-UD	1165	kSGB	k__Bacteria|p__Proteobacteria|c__Alphaproteobacteria|o__Rhodospirillales|f__Acetobacteraceae|g__Gluconobacter|s__Gluconobacter_oxydans
LeechJ_2019__FS13__bin.5	IDBA-UD	20011	fSGB	k__Bacteria|p__Proteobacteria|c__Gammaproteobacteria|o__Enterobacterales|f__Enterobacteriaceae
LeechJ_2019__FS16__bin.1	IDBA-UD	7020	kSGB	k__Bacteria|p__Firmicutes|c__Bacilli|o__Lactobacillales|f__Lactobacillaceae|g__Lactobacillus|s__Lactobacillus_delbrueckii
LeechJ_2019__FS16__bin.3	IDBA-UD	7926	kSGB	k__Bacteria|p__Firmicutes|c__Bacilli|o__Lactobacillales|f__Enterococcaceae|g__Tetragenococcus|s__Tetragenococcus_halophilus
LeechJ_2019__FS16__bin.4	IDBA-UD	7515	kSGB	k__Bacteria|p__Firmicutes|c__Bacilli|o__Bacillales|f__Planococcaceae|g__Kurthia|s__Kurthia_sp_11kri321
LeechJ_2019__FS16__bin.5	IDBA-UD	7118	kSGB	k__Bacteria|p__Firmicutes|c__Bacilli|o__Lactobacillales|f__Leuconostocaceae|g__Weissella|s__Weissella_paramesenteroides
LeechJ_2019__FS16__bin.7	IDBA-UD	7121	kSGB	k__Bacteria|p__Firmicutes|c__Bacilli|o__Lactobacillales|f__Leuconostocaceae|g__Leuconostoc|s__Leuconostoc_lactis
LeechJ_2019__FS19__bin.4	IDBA-UD	20013	fSGB	k__Bacteria|p__Proteobacteria|c__Gammaproteobacteria|o__Enterobacterales|f__Yersiniaceae|g__Rahnella
LeechJ_2019__FS22__bin.4	IDBA-UD	7208	kSGB	k__Bacteria|p__Firmicutes|c__Bacilli|o__Lactobacillales|f__Lactobacillaceae|g__Lactobacillus|s__Lactobacillus_silagei
LeechJ_2019__FS23__bin.1	IDBA-UD	7041	kSGB	k__Bacteria|p__Firmicutes|c__Bacilli|o__Lactobacillales|f__Lactobacillaceae|g__Lactobacillus|s__Lactobacillus_johnsonii
LeechJ_2019__FS23__bin.5	IDBA-UD	17248	kSGB	k__Bacteria|p__Actinobacteria|c__Actinobacteria|o__Bifidobacteriales|f__Bifidobacteriaceae|g__Bifidobacterium|s__Bifidobacterium_longum
LeechJ_2019__FS24__bin.13	IDBA-UD	7248	kSGB	k__Bacteria|p__Firmicutes|c__Bacilli|o__Lactobacillales|f__Lactobacillaceae|g__Lactobacillus|s__Lactobacillus_sakei
LeechJ_2019__FS24__bin.5	IDBA-UD	10143	kSGB	k__Bacteria|p__Proteobacteria|c__Gammaproteobacteria|o__Enterobacterales|f__Enterobacteriaceae|g__Enterobacter|s__Enterobacter_sp_638
LeechJ_2019__FS24__bin.7	IDBA-UD	8002	kSGB	k__Bacteria|p__Firmicutes|c__Bacilli|o__Lactobacillales|f__Streptococcaceae|g__Streptococcus|s__Streptococcus_thermophilus
LeechJ_2019__FS24__bin.8	IDBA-UD	7126	kSGB	k__Bacteria|p__Firmicutes|c__Bacilli|o__Lactobacillales|f__Leuconostocaceae|g__Leuconostoc|s__Leuconostoc_mesenteroides
LeechJ_2019__FS28__bin.1	IDBA-UD	7180	kSGB	k__Bacteria|p__Firmicutes|c__Bacilli|o__Lactobacillales|f__Lactobacillaceae|g__Pediococcus|s__Pediococcus_parvulus
LeechJ_2019__FS28__bin.10	IDBA-UD	20015	fSGB	k__Bacteria|p__Proteobacteria|c__Gammaproteobacteria|o__Enterobacterales|f__Yersiniaceae|g__Rahnella
LeechJ_2019__FS28__bin.4	IDBA-UD	7041	kSGB	k__Bacteria|p__Firmicutes|c__Bacilli|o__Lactobacillales|f__Lactobacillaceae|g__Lactobacillus|s__Lactobacillus_johnsonii
LeechJ_2019__FS29__bin.1	IDBA-UD	7088	kSGB	k__Bacteria|p__Firmicutes|c__Bacilli|o__Lactobacillales|f__Lactobacillaceae|g__Lactobacillus|s__Lactobacillus_mucosae
LeechJ_2019__FS29__bin.10	IDBA-UD	20087	fSGB	k__Bacteria|p__Firmicutes|c__Bacilli|o__Lactobacillales|f__Lactobacillaceae
LeechJ_2019__FS29__bin.5	IDBA-UD	20104	fSGB	k__Bacteria|p__Firmicutes|c__Bacilli|o__Lactobacillales|f__Leuconostocaceae
LeechJ_2019__FS30__bin.6	IDBA-UD	20105	fSGB	k__Bacteria|p__Firmicutes|c__Bacilli|o__Lactobacillales|f__Leuconostocaceae
LeechJ_2019__FS30__bin.9	IDBA-UD	7249	kSGB	k__Bacteria|p__Firmicutes|c__Bacilli|o__Lactobacillales|f__Lactobacillaceae|g__Lactobacillus|s__Lactobacillus_curvatus
LeechJ_2019__FS31__bin.5	IDBA-UD	19993	fSGB	k__Bacteria|p__Proteobacteria|c__Alphaproteobacteria|o__Rhodospirillales|f__Acetobacteraceae
LeechJ_2019__FS31__bin.9	IDBA-UD	19995	fSGB	k__Bacteria|p__Proteobacteria
LeechJ_2019__FS32__bin.1	IDBA-UD	19996	fSGB	k__Bacteria|p__Proteobacteria
LeechJ_2019__FS32__bin.3	IDBA-UD	20016	fSGB	k__Bacteria|p__Proteobacteria|c__Gammaproteobacteria|o__Enterobacterales|f__Enterobacteriaceae
LeechJ_2019__FS32__bin.4	IDBA-UD	19995	fSGB	k__Bacteria|p__Proteobacteria
LeechJ_2019__FS32__bin.5	IDBA-UD	15865	kSGB	k__Bacteria|p__Actinobacteria|c__Actinobacteria|o__Propionibacteriales|f__Propionibacteriaceae|g__Propionibacterium|s__Propionibacterium_cyclohexanicum
LeechJ_2019__FS33__bin.1	IDBA-UD	19996	fSGB	k__Bacteria|p__Proteobacteria
LeechJ_2019__FS33__bin.6	IDBA-UD	19995	fSGB	k__Bacteria|p__Proteobacteria
LeechJ_2019__FS33__bin.7	IDBA-UD	20027	fSGB	k__Bacteria|p__Firmicutes
LeechJ_2019__FS34__bin.3	IDBA-UD	5611	kSGB	k__Bacteria|p__Firmicutes|c__Bacilli|o__Lactobacillales|f__Leuconostocaceae|g__Oenococcus|s__Oenococcus_oeni
LeechJ_2019__FS34__bin.5	IDBA-UD	17248	kSGB	k__Bacteria|p__Actinobacteria|c__Actinobacteria|o__Bifidobacteriales|f__Bifidobacteriaceae|g__Bifidobacterium|s__Bifidobacterium_longum
LeechJ_2019__FS34__bin.6	IDBA-UD	7088	kSGB	k__Bacteria|p__Firmicutes|c__Bacilli|o__Lactobacillales|f__Lactobacillaceae|g__Lactobacillus|s__Lactobacillus_mucosae
LeechJ_2019__FS35__bin.2	IDBA-UD	8002	kSGB	k__Bacteria|p__Firmicutes|c__Bacilli|o__Lactobacillales|f__Streptococcaceae|g__Streptococcus|s__Streptococcus_thermophilus
LeechJ_2019__FS36__bin.4	IDBA-UD	17248	kSGB	k__Bacteria|p__Actinobacteria|c__Actinobacteria|o__Bifidobacteriales|f__Bifidobacteriaceae|g__Bifidobacterium|s__Bifidobacterium_longum
LeechJ_2019__FS36__bin.9	IDBA-UD	7088	kSGB	k__Bacteria|p__Firmicutes|c__Bacilli|o__Lactobacillales|f__Lactobacillaceae|g__Lactobacillus|s__Lactobacillus_mucosae
LeechJ_2019__FS37__bin.1	IDBA-UD	17248	kSGB	k__Bacteria|p__Actinobacteria|c__Actinobacteria|o__Bifidobacteriales|f__Bifidobacteriaceae|g__Bifidobacterium|s__Bifidobacterium_longum
LeechJ_2019__FS38__bin.2	IDBA-UD	8002	kSGB	k__Bacteria|p__Firmicutes|c__Bacilli|o__Lactobacillales|f__Streptococcaceae|g__Streptococcus|s__Streptococcus_thermophilus
LeechJ_2019__FS38__bin.4	IDBA-UD	7126	kSGB	k__Bacteria|p__Firmicutes|c__Bacilli|o__Lactobacillales|f__Leuconostocaceae|g__Leuconostoc|s__Leuconostoc_mesenteroides
LeechJ_2019__FS38__bin.5	IDBA-UD	7984	kSGB	k__Bacteria|p__Firmicutes|c__Bacilli|o__Lactobacillales|f__Streptococcaceae|g__Lactococcus|s__Lactococcus_lactis_subsp-cremoris
LeechJ_2019__FS39__bin.11	IDBA-UD	17248	kSGB	k__Bacteria|p__Actinobacteria|c__Actinobacteria|o__Bifidobacteriales|f__Bifidobacteriaceae|g__Bifidobacterium|s__Bifidobacterium_longum
LeechJ_2019__FS39__bin.18	IDBA-UD	7225	kSGB	k__Bacteria|p__Firmicutes|c__Bacilli|o__Lactobacillales|f__Lactobacillaceae|g__Lactobacillus|s__Lactobacillus_diolivorans
LeechJ_2019__FS39__bin.2	IDBA-UD	19977	fSGB	k__Bacteria|p__Proteobacteria|c__Alphaproteobacteria|o__Rhodospirillales|f__Acetobacteraceae|g__Acetobacter
LeechJ_2019__FS39__bin.6	IDBA-UD	7088	kSGB	k__Bacteria|p__Firmicutes|c__Bacilli|o__Lactobacillales|f__Lactobacillaceae|g__Lactobacillus|s__Lactobacillus_mucosae
LeechJ_2019__FS39__bin.8	IDBA-UD	20088	fSGB	k__Bacteria|p__Firmicutes|c__Bacilli|o__Lactobacillales|f__Lactobacillaceae
LeechJ_2019__FS40__bin.12	IDBA-UD	5611	kSGB	k__Bacteria|p__Firmicutes|c__Bacilli|o__Lactobacillales|f__Leuconostocaceae|g__Oenococcus|s__Oenococcus_oeni
LeechJ_2019__FS40__bin.4	IDBA-UD	20071	fSGB	k__Bacteria|p__Firmicutes|c__Bacilli|o__Lactobacillales|f__Lactobacillaceae|g__Lactobacillus
LeechJ_2019__FS40__bin.7	IDBA-UD	19986	fSGB	k__Bacteria|p__Proteobacteria|c__Alphaproteobacteria|o__Rhodospirillales|f__Acetobacteraceae|g__Komagataeibacter
LeechJ_2019__FS40__bin.9	IDBA-UD	20043	fSGB	k__Bacteria|p__Firmicutes|c__Bacilli|o__Lactobacillales|f__Leuconostocaceae|g__Oenococcus
LeechJ_2019__FS41__bin.3	IDBA-UD	1166	kSGB	k__Bacteria|p__Proteobacteria|c__Alphaproteobacteria|o__Rhodospirillales|f__Acetobacteraceae|g__Gluconobacter|s__Gluconobacter_oxydans
LeechJ_2019__FS41__bin.4	IDBA-UD	19981	fSGB	k__Bacteria|p__Proteobacteria|c__Alphaproteobacteria|o__Rhodospirillales|f__Acetobacteraceae|g__Acetobacter
LeechJ_2019__FS41__bin.6	IDBA-UD	19977	fSGB	k__Bacteria|p__Proteobacteria|c__Alphaproteobacteria|o__Rhodospirillales|f__Acetobacteraceae|g__Acetobacter
LeechJ_2019__FS41__bin.9	IDBA-UD	5611	kSGB	k__Bacteria|p__Firmicutes|c__Bacilli|o__Lactobacillales|f__Leuconostocaceae|g__Oenococcus|s__Oenococcus_oeni
LeechJ_2019__FS44__bin.2	IDBA-UD	7073	kSGB	k__Bacteria|p__Firmicutes|c__Bacilli|o__Lactobacillales|f__Lactobacillaceae|g__Lactobacillus|s__Lactobacillus_mali
LeechJ_2019__FS44__bin.3	IDBA-UD	17230	kSGB	k__Bacteria|p__Actinobacteria|c__Actinobacteria|o__Bifidobacteriales|f__Bifidobacteriaceae|g__Bifidobacterium|s__Bifidobacterium_aquikefiri
LeechJ_2019__FS44__bin.4	IDBA-UD	7142	kSGB	k__Bacteria|p__Firmicutes|c__Bacilli|o__Lactobacillales|f__Lactobacillaceae|g__Lactobacillus|s__Lactobacillus_casei_paracasei
LeechJ_2019__FS44__bin.6	IDBA-UD	19988	fSGB	k__Bacteria|p__Proteobacteria|c__Alphaproteobacteria|o__Rhodospirillales|f__Acetobacteraceae|g__Gluconobacter
LeechJ_2019__FS44__bin.7	IDBA-UD	1201	kSGB	k__Bacteria|p__Proteobacteria|c__Alphaproteobacteria|o__Rhodospirillales|f__Acetobacteraceae|g__Acetobacter|s__Acetobacter_malorum
LeechJ_2019__FS45__bin.1	IDBA-UD	19988	fSGB	k__Bacteria|p__Proteobacteria|c__Alphaproteobacteria|o__Rhodospirillales|f__Acetobacteraceae|g__Gluconobacter
LeechJ_2019__FS45__bin.10	IDBA-UD	17230	kSGB	k__Bacteria|p__Actinobacteria|c__Actinobacteria|o__Bifidobacteriales|f__Bifidobacteriaceae|g__Bifidobacterium|s__Bifidobacterium_aquikefiri
LeechJ_2019__FS45__bin.3	IDBA-UD	7142	kSGB	k__Bacteria|p__Firmicutes|c__Bacilli|o__Lactobacillales|f__Lactobacillaceae|g__Lactobacillus|s__Lactobacillus_casei_paracasei
LeechJ_2019__FS45__bin.4	IDBA-UD	7073	kSGB	k__Bacteria|p__Firmicutes|c__Bacilli|o__Lactobacillales|f__Lactobacillaceae|g__Lactobacillus|s__Lactobacillus_mali
LeechJ_2019__FS45__bin.7	IDBA-UD	7216	kSGB	k__Bacteria|p__Firmicutes|c__Bacilli|o__Lactobacillales|f__Lactobacillaceae|g__Lactobacillus|s__Lactobacillus_hilgardii
LeechJ_2019__FS45__bin.9	IDBA-UD	1201	kSGB	k__Bacteria|p__Proteobacteria|c__Alphaproteobacteria|o__Rhodospirillales|f__Acetobacteraceae|g__Acetobacter|s__Acetobacter_malorum
LeechJ_2019__FS47__bin.3	IDBA-UD	20108	fSGB	k__Bacteria|p__Firmicutes|c__Bacilli|o__Lactobacillales|f__Leuconostocaceae|g__Leuconostoc
LeechJ_2019__FS47__bin.5	IDBA-UD	20087	fSGB	k__Bacteria|p__Firmicutes|c__Bacilli|o__Lactobacillales|f__Lactobacillaceae
LeechJ_2019__FS48__bin.4	IDBA-UD	7202	kSGB	k__Bacteria|p__Firmicutes|c__Bacilli|o__Lactobacillales|f__Lactobacillaceae|g__Lactobacillus|s__Lactobacillus_plantarum
LeechJ_2019__FS50__bin.10	IDBA-UD	7114	kSGB	k__Bacteria|p__Firmicutes|c__Bacilli|o__Lactobacillales|f__Leuconostocaceae|g__Weissella|s__Weissella_cibaria
LeechJ_2019__FS50__bin.8	IDBA-UD	7180	kSGB	k__Bacteria|p__Firmicutes|c__Bacilli|o__Lactobacillales|f__Lactobacillaceae|g__Pediococcus|s__Pediococcus_parvulus
LeechJ_2019__FS51__bin.6	IDBA-UD	19964	fSGB	k__Bacteria|p__Actinobacteria|c__Actinobacteria|o__Propionibacteriales|f__Propionibacteriaceae
LeechJ_2019__FS52__bin.1	IDBA-UD	7196	kSGB	k__Bacteria|p__Firmicutes|c__Bacilli|o__Lactobacillales|f__Lactobacillaceae|g__Lactobacillus|s__Lactobacillus_brevis
LeechJ_2019__FS52__bin.6	IDBA-UD	7985	kSGB	k__Bacteria|p__Firmicutes|c__Bacilli|o__Lactobacillales|f__Streptococcaceae|g__Lactococcus|s__Lactococcus_lactis
LeechJ_2019__FS52__bin.7	IDBA-UD	7220	kSGB	k__Bacteria|p__Firmicutes|c__Bacilli|o__Lactobacillales|f__Lactobacillaceae|g__Lactobacillus|s__Lactobacillus_buchneri
LeechJ_2019__FS53__bin.2	IDBA-UD	7196	kSGB	k__Bacteria|p__Firmicutes|c__Bacilli|o__Lactobacillales|f__Lactobacillaceae|g__Lactobacillus|s__Lactobacillus_brevis
LeechJ_2019__FS53__bin.9	IDBA-UD	7202	kSGB	k__Bacteria|p__Firmicutes|c__Bacilli|o__Lactobacillales|f__Lactobacillaceae|g__Lactobacillus|s__Lactobacillus_plantarum
LeechJ_2019__FS54__bin.2	IDBA-UD	20087	fSGB	k__Bacteria|p__Firmicutes|c__Bacilli|o__Lactobacillales|f__Lactobacillaceae
LeechJ_2019__FS54__bin.4	IDBA-UD	7180	kSGB	k__Bacteria|p__Firmicutes|c__Bacilli|o__Lactobacillales|f__Lactobacillaceae|g__Pediococcus|s__Pediococcus_parvulus
LeechJ_2019__FS55__bin.3	IDBA-UD	1205	kSGB	k__Bacteria|p__Proteobacteria|c__Alphaproteobacteria|o__Rhodospirillales|f__Acetobacteraceae|g__Acetobacter|s__Acetobacter_senegalensis
LeechJ_2019__FS55__bin.5	IDBA-UD	1176	kSGB	k__Bacteria|p__Proteobacteria|c__Alphaproteobacteria|o__Rhodospirillales|f__Acetobacteraceae|g__Komagataeibacter|s__Komagataeibacter_intermedius
LeechJ_2019__FS55__bin.6	IDBA-UD	1180	kSGB	k__Bacteria|p__Proteobacteria|c__Alphaproteobacteria|o__Rhodospirillales|f__Acetobacteraceae|g__Gluconacetobacter|s__Gluconacetobacter_sp_SXCC_1
LeechJ_2019__FS55__bin.8	IDBA-UD	19984	fSGB	k__Bacteria|p__Proteobacteria|c__Alphaproteobacteria|o__Rhodospirillales|f__Acetobacteraceae
LeechJ_2019__FS56__bin.10	IDBA-UD	1189	kSGB	k__Bacteria|p__Proteobacteria|c__Alphaproteobacteria|o__Rhodospirillales|f__Acetobacteraceae|g__Acetobacter|s__Acetobacter_syzygii
LeechJ_2019__FS56__bin.2	IDBA-UD	1165	kSGB	k__Bacteria|p__Proteobacteria|c__Alphaproteobacteria|o__Rhodospirillales|f__Acetobacteraceae|g__Gluconobacter|s__Gluconobacter_oxydans
LeechJ_2019__FS56__bin.4	IDBA-UD	19993	fSGB	k__Bacteria|p__Proteobacteria|c__Alphaproteobacteria|o__Rhodospirillales|f__Acetobacteraceae
LeechJ_2019__FS56__bin.5	IDBA-UD	19994	fSGB	k__Bacteria|p__Proteobacteria|c__Alphaproteobacteria|o__Rhodospirillales|f__Acetobacteraceae
LeechJ_2019__FS56__bin.9	IDBA-UD	19984	fSGB	k__Bacteria|p__Proteobacteria|c__Alphaproteobacteria|o__Rhodospirillales|f__Acetobacteraceae
LeechJ_2019__FS57__bin.1	IDBA-UD	7208	kSGB	k__Bacteria|p__Firmicutes|c__Bacilli|o__Lactobacillales|f__Lactobacillaceae|g__Lactobacillus|s__Lactobacillus_silagei
LeechJ_2019__FS57__bin.5	IDBA-UD	7220	kSGB	k__Bacteria|p__Firmicutes|c__Bacilli|o__Lactobacillales|f__Lactobacillaceae|g__Lactobacillus|s__Lactobacillus_buchneri
LeechJ_2019__FS57__bin.6	IDBA-UD	7202	kSGB	k__Bacteria|p__Firmicutes|c__Bacilli|o__Lactobacillales|f__Lactobacillaceae|g__Lactobacillus|s__Lactobacillus_plantarum
LeechJ_2019__FS57__bin.7	IDBA-UD	19997	fSGB	k__Bacteria|p__Proteobacteria
LeechJ_2019__FS57__bin.9	IDBA-UD	7180	kSGB	k__Bacteria|p__Firmicutes|c__Bacilli|o__Lactobacillales|f__Lactobacillaceae|g__Pediococcus|s__Pediococcus_parvulus
LeechJ_2019__FS58__bin.12	IDBA-UD	7127	kSGB	k__Bacteria|p__Firmicutes|c__Bacilli|o__Lactobacillales|f__Leuconostocaceae|g__Leuconostoc|s__Leuconostoc_gelidum
LeechJ_2019__FS58__bin.14	IDBA-UD	7517	kSGB	k__Bacteria|p__Firmicutes|c__Bacilli|o__Bacillales|f__Listeriaceae|g__Brochothrix|s__Brochothrix_thermosphacta
LeechJ_2019__FS58__bin.16	IDBA-UD	20013	fSGB	k__Bacteria|p__Proteobacteria|c__Gammaproteobacteria|o__Enterobacterales|f__Yersiniaceae|g__Rahnella
LeechJ_2019__FS59__bin.2	IDBA-UD	7177	kSGB	k__Bacteria|p__Firmicutes|c__Bacilli|o__Lactobacillales|f__Lactobacillaceae|g__Pediococcus|s__Pediococcus_inopinatus
LeechJ_2019__FS59__bin.5	IDBA-UD	7180	kSGB	k__Bacteria|p__Firmicutes|c__Bacilli|o__Lactobacillales|f__Lactobacillaceae|g__Pediococcus|s__Pediococcus_parvulus
LeechJ_2019__FS60__bin.4	IDBA-UD	8002	kSGB	k__Bacteria|p__Firmicutes|c__Bacilli|o__Lactobacillales|f__Streptococcaceae|g__Streptococcus|s__Streptococcus_thermophilus
LeechJ_2019__FS61__bin.3	IDBA-UD	7225	kSGB	k__Bacteria|p__Firmicutes|c__Bacilli|o__Lactobacillales|f__Lactobacillaceae|g__Lactobacillus|s__Lactobacillus_diolivorans
MacoriG_2019__CS_1__bin.2	IDBA-UD	7124	kSGB	k__Bacteria|p__Firmicutes|c__Bacilli|o__Lactobacillales|f__Leuconostocaceae|g__Leuconostoc|s__Leuconostoc_pseudomesenteroides
MacoriG_2019__CS_10__bin.1	IDBA-UD	7985	kSGB	k__Bacteria|p__Firmicutes|c__Bacilli|o__Lactobacillales|f__Streptococcaceae|g__Lactococcus|s__Lactococcus_lactis
MacoriG_2019__CS_13__bin.1	IDBA-UD	7985	kSGB	k__Bacteria|p__Firmicutes|c__Bacilli|o__Lactobacillales|f__Streptococcaceae|g__Lactococcus|s__Lactococcus_lactis
MacoriG_2019__CS_14__bin.1	IDBA-UD	7984	kSGB	k__Bacteria|p__Firmicutes|c__Bacilli|o__Lactobacillales|f__Streptococcaceae|g__Lactococcus|s__Lactococcus_lactis_subsp-cremoris
MacoriG_2019__CS_16__bin.2	IDBA-UD	7843	kSGB	k__Bacteria|p__Firmicutes|c__Bacilli|o__Bacillales|f__Staphylococcaceae|g__Staphylococcus|s__Staphylococcus_equorum
MacoriG_2019__CS_18__bin.3	IDBA-UD	7985	kSGB	k__Bacteria|p__Firmicutes|c__Bacilli|o__Lactobacillales|f__Streptococcaceae|g__Lactococcus|s__Lactococcus_lactis
MacoriG_2019__CS_19__bin.3	IDBA-UD	7985	kSGB	k__Bacteria|p__Firmicutes|c__Bacilli|o__Lactobacillales|f__Streptococcaceae|g__Lactococcus|s__Lactococcus_lactis
MacoriG_2019__CS_2__bin.6	IDBA-UD	20041	fSGB	k__Bacteria|p__Proteobacteria|c__Gammaproteobacteria|o__Pseudomonadales|f__Moraxellaceae
MacoriG_2019__CS_2__bin.7	IDBA-UD	10459	kSGB	k__Bacteria|p__Proteobacteria|c__Gammaproteobacteria|o__Pseudomonadales|f__Moraxellaceae|g__Psychrobacter|s__Psychrobacter_sp_JCM_18902
MacoriG_2019__CS_21__bin.1	IDBA-UD	7985	kSGB	k__Bacteria|p__Firmicutes|c__Bacilli|o__Lactobacillales|f__Streptococcaceae|g__Lactococcus|s__Lactococcus_lactis
MacoriG_2019__CS_22__bin.1	IDBA-UD	7106	kSGB	k__Bacteria|p__Firmicutes|c__Bacilli|o__Lactobacillales|f__Lactobacillaceae|g__Lactobacillus|s__Lactobacillus_fermentum
MacoriG_2019__CS_23__bin.2	IDBA-UD	7985	kSGB	k__Bacteria|p__Firmicutes|c__Bacilli|o__Lactobacillales|f__Streptococcaceae|g__Lactococcus|s__Lactococcus_lactis
MacoriG_2019__CS_24__bin.1	IDBA-UD	7985	kSGB	k__Bacteria|p__Firmicutes|c__Bacilli|o__Lactobacillales|f__Streptococcaceae|g__Lactococcus|s__Lactococcus_lactis
MacoriG_2019__CS_24__bin.4	IDBA-UD	7231	kSGB	k__Bacteria|p__Firmicutes|c__Bacilli|o__Lactobacillales|f__Lactobacillaceae|g__Lactobacillus|s__Lactobacillus_versmoldensis
MacoriG_2019__CS_24__bin.5	IDBA-UD	7201	kSGB	k__Bacteria|p__Firmicutes|c__Bacilli|o__Lactobacillales|f__Lactobacillaceae|g__Lactobacillus|s__Lactobacillus_paraplantarum
MacoriG_2019__CS_26__bin.1	IDBA-UD	8002	kSGB	k__Bacteria|p__Firmicutes|c__Bacilli|o__Lactobacillales|f__Streptococcaceae|g__Streptococcus|s__Streptococcus_thermophilus
MacoriG_2019__CS_26__bin.4	IDBA-UD	7201	kSGB	k__Bacteria|p__Firmicutes|c__Bacilli|o__Lactobacillales|f__Lactobacillaceae|g__Lactobacillus|s__Lactobacillus_paraplantarum
MacoriG_2019__CS_28__bin.1	IDBA-UD	7124	kSGB	k__Bacteria|p__Firmicutes|c__Bacilli|o__Lactobacillales|f__Leuconostocaceae|g__Leuconostoc|s__Leuconostoc_pseudomesenteroides
MacoriG_2019__CS_3__bin.1	IDBA-UD	7985	kSGB	k__Bacteria|p__Firmicutes|c__Bacilli|o__Lactobacillales|f__Streptococcaceae|g__Lactococcus|s__Lactococcus_lactis
MacoriG_2019__CS_31__bin.1	IDBA-UD	7124	kSGB	k__Bacteria|p__Firmicutes|c__Bacilli|o__Lactobacillales|f__Leuconostocaceae|g__Leuconostoc|s__Leuconostoc_pseudomesenteroides
MacoriG_2019__CS_34__bin.2	IDBA-UD	7048	kSGB	k__Bacteria|p__Firmicutes|c__Bacilli|o__Lactobacillales|f__Lactobacillaceae|g__Lactobacillus|s__Lactobacillus_helveticus
MacoriG_2019__CS_34__bin.4	IDBA-UD	7985	kSGB	k__Bacteria|p__Firmicutes|c__Bacilli|o__Lactobacillales|f__Streptococcaceae|g__Lactococcus|s__Lactococcus_lactis
MacoriG_2019__CS_35__bin.1	IDBA-UD	7985	kSGB	k__Bacteria|p__Firmicutes|c__Bacilli|o__Lactobacillales|f__Streptococcaceae|g__Lactococcus|s__Lactococcus_lactis
MacoriG_2019__CS_36__bin.1	IDBA-UD	7991	kSGB	k__Bacteria|p__Firmicutes|c__Bacilli|o__Lactobacillales|f__Streptococcaceae|g__Lactococcus|s__Lactococcus_raffinolactis
MacoriG_2019__CS_36__bin.2	IDBA-UD	8002	kSGB	k__Bacteria|p__Firmicutes|c__Bacilli|o__Lactobacillales|f__Streptococcaceae|g__Streptococcus|s__Streptococcus_thermophilus
MacoriG_2019__CS_36__bin.3	IDBA-UD	10207	kSGB	k__Bacteria|p__Proteobacteria|c__Gammaproteobacteria|o__Enterobacterales|f__Hafniaceae|g__Hafnia|s__Hafnia_paralvei
MacoriG_2019__CS_37__bin.2	IDBA-UD	7985	kSGB	k__Bacteria|p__Firmicutes|c__Bacilli|o__Lactobacillales|f__Streptococcaceae|g__Lactococcus|s__Lactococcus_lactis
MacoriG_2019__CS_38__bin.2	IDBA-UD	7984	kSGB	k__Bacteria|p__Firmicutes|c__Bacilli|o__Lactobacillales|f__Streptococcaceae|g__Lactococcus|s__Lactococcus_lactis_subsp-cremoris
MacoriG_2019__CS_40__bin.4	IDBA-UD	20034	fSGB	k__Bacteria|p__Proteobacteria
MacoriG_2019__CS_41__bin.2	IDBA-UD	8002	kSGB	k__Bacteria|p__Firmicutes|c__Bacilli|o__Lactobacillales|f__Streptococcaceae|g__Streptococcus|s__Streptococcus_thermophilus
MacoriG_2019__CS_41__bin.3	IDBA-UD	7985	kSGB	k__Bacteria|p__Firmicutes|c__Bacilli|o__Lactobacillales|f__Streptococcaceae|g__Lactococcus|s__Lactococcus_lactis
MacoriG_2019__CS_43__bin.1	IDBA-UD	7985	kSGB	k__Bacteria|p__Firmicutes|c__Bacilli|o__Lactobacillales|f__Streptococcaceae|g__Lactococcus|s__Lactococcus_lactis
MacoriG_2019__CS_44__bin.1	IDBA-UD	7985	kSGB	k__Bacteria|p__Firmicutes|c__Bacilli|o__Lactobacillales|f__Streptococcaceae|g__Lactococcus|s__Lactococcus_lactis
MacoriG_2019__CS_45__bin.1	IDBA-UD	7984	kSGB	k__Bacteria|p__Firmicutes|c__Bacilli|o__Lactobacillales|f__Streptococcaceae|g__Lactococcus|s__Lactococcus_lactis_subsp-cremoris
MacoriG_2019__CS_45__bin.4	IDBA-UD	7124	kSGB	k__Bacteria|p__Firmicutes|c__Bacilli|o__Lactobacillales|f__Leuconostocaceae|g__Leuconostoc|s__Leuconostoc_pseudomesenteroides
MacoriG_2019__CS_45__bin.5	IDBA-UD	7843	kSGB	k__Bacteria|p__Firmicutes|c__Bacilli|o__Bacillales|f__Staphylococcaceae|g__Staphylococcus|s__Staphylococcus_equorum
MacoriG_2019__CS_46__bin.2	IDBA-UD	7124	kSGB	k__Bacteria|p__Firmicutes|c__Bacilli|o__Lactobacillales|f__Leuconostocaceae|g__Leuconostoc|s__Leuconostoc_pseudomesenteroides
MacoriG_2019__CS_46__bin.3	IDBA-UD	7984	kSGB	k__Bacteria|p__Firmicutes|c__Bacilli|o__Lactobacillales|f__Streptococcaceae|g__Lactococcus|s__Lactococcus_lactis_subsp-cremoris
MacoriG_2019__CS_5__bin.1	IDBA-UD	7249	kSGB	k__Bacteria|p__Firmicutes|c__Bacilli|o__Lactobacillales|f__Lactobacillaceae|g__Lactobacillus|s__Lactobacillus_curvatus
MacoriG_2019__CS_5__bin.2	IDBA-UD	7985	kSGB	k__Bacteria|p__Firmicutes|c__Bacilli|o__Lactobacillales|f__Streptococcaceae|g__Lactococcus|s__Lactococcus_lactis
MacoriG_2019__CS_50__bin.1	IDBA-UD	7991	kSGB	k__Bacteria|p__Firmicutes|c__Bacilli|o__Lactobacillales|f__Streptococcaceae|g__Lactococcus|s__Lactococcus_raffinolactis
MacoriG_2019__CS_50__bin.2	IDBA-UD	7984	kSGB	k__Bacteria|p__Firmicutes|c__Bacilli|o__Lactobacillales|f__Streptococcaceae|g__Lactococcus|s__Lactococcus_lactis_subsp-cremoris
MacoriG_2019__CS_51__bin.4	IDBA-UD	7991	kSGB	k__Bacteria|p__Firmicutes|c__Bacilli|o__Lactobacillales|f__Streptococcaceae|g__Lactococcus|s__Lactococcus_raffinolactis
MacoriG_2019__CS_52__bin.1	IDBA-UD	7984	kSGB	k__Bacteria|p__Firmicutes|c__Bacilli|o__Lactobacillales|f__Streptococcaceae|g__Lactococcus|s__Lactococcus_lactis_subsp-cremoris
MacoriG_2019__CS_52__bin.2	IDBA-UD	7991	kSGB	k__Bacteria|p__Firmicutes|c__Bacilli|o__Lactobacillales|f__Streptococcaceae|g__Lactococcus|s__Lactococcus_raffinolactis
MacoriG_2019__CS_53__bin.1	IDBA-UD	7985	kSGB	k__Bacteria|p__Firmicutes|c__Bacilli|o__Lactobacillales|f__Streptococcaceae|g__Lactococcus|s__Lactococcus_lactis
MacoriG_2019__CS_54__bin.1	IDBA-UD	7985	kSGB	k__Bacteria|p__Firmicutes|c__Bacilli|o__Lactobacillales|f__Streptococcaceae|g__Lactococcus|s__Lactococcus_lactis
MacoriG_2019__CS_55__bin.1	IDBA-UD	7048	kSGB	k__Bacteria|p__Firmicutes|c__Bacilli|o__Lactobacillales|f__Lactobacillaceae|g__Lactobacillus|s__Lactobacillus_helveticus
MacoriG_2019__CS_55__bin.2	IDBA-UD	8002	kSGB	k__Bacteria|p__Firmicutes|c__Bacilli|o__Lactobacillales|f__Streptococcaceae|g__Streptococcus|s__Streptococcus_thermophilus
MacoriG_2019__CS_6__bin.2	IDBA-UD	7202	kSGB	k__Bacteria|p__Firmicutes|c__Bacilli|o__Lactobacillales|f__Lactobacillaceae|g__Lactobacillus|s__Lactobacillus_plantarum
MacoriG_2019__CS_6__bin.4	IDBA-UD	7985	kSGB	k__Bacteria|p__Firmicutes|c__Bacilli|o__Lactobacillales|f__Streptococcaceae|g__Lactococcus|s__Lactococcus_lactis
MacoriG_2019__CS_8__bin.1	IDBA-UD	7843	kSGB	k__Bacteria|p__Firmicutes|c__Bacilli|o__Bacillales|f__Staphylococcaceae|g__Staphylococcus|s__Staphylococcus_equorum
MacoriG_2019__CS_8__bin.2	IDBA-UD	7202	kSGB	k__Bacteria|p__Firmicutes|c__Bacilli|o__Lactobacillales|f__Lactobacillaceae|g__Lactobacillus|s__Lactobacillus_plantarum
MacoriG_2019__CS_8__bin.3	IDBA-UD	7985	kSGB	k__Bacteria|p__Firmicutes|c__Bacilli|o__Lactobacillales|f__Streptococcaceae|g__Lactococcus|s__Lactococcus_lactis
MacoriG_2019__CS_8__bin.4	IDBA-UD	7249	kSGB	k__Bacteria|p__Firmicutes|c__Bacilli|o__Lactobacillales|f__Lactobacillaceae|g__Lactobacillus|s__Lactobacillus_curvatus
MacoriG_2019__CS_9__bin.1	IDBA-UD	7985	kSGB	k__Bacteria|p__Firmicutes|c__Bacilli|o__Lactobacillales|f__Streptococcaceae|g__Lactococcus|s__Lactococcus_lactis
MacoriG_2019__CS_9__bin.3	IDBA-UD	10083	kSGB	k__Bacteria|p__Proteobacteria|c__Gammaproteobacteria|o__Enterobacterales|f__Enterobacteriaceae|g__Citrobacter|s__Citrobacter_freundii
MacoriG_2019__CS_9__bin.4	IDBA-UD	7202	kSGB	k__Bacteria|p__Firmicutes|c__Bacilli|o__Lactobacillales|f__Lactobacillaceae|g__Lactobacillus|s__Lactobacillus_plantarum
MacoriG_2019__CS_9__bin.5	IDBA-UD	7249	kSGB	k__Bacteria|p__Firmicutes|c__Bacilli|o__Lactobacillales|f__Lactobacillaceae|g__Lactobacillus|s__Lactobacillus_curvatus
MacoriG_2019__CS_R17__bin.2	IDBA-UD	10459	kSGB	k__Bacteria|p__Proteobacteria|c__Gammaproteobacteria|o__Pseudomonadales|f__Moraxellaceae|g__Psychrobacter|s__Psychrobacter_sp_JCM_18902
MacoriG_2019__CS_R2__bin.10	IDBA-UD	16639	kSGB	k__Bacteria|p__Actinobacteria|c__Actinobacteria|o__Micrococcales|f__Brevibacteriaceae|g__Brevibacterium|s__Brevibacterium_linens
MacoriG_2019__CS_R2__bin.4	IDBA-UD	7843	kSGB	k__Bacteria|p__Firmicutes|c__Bacilli|o__Bacillales|f__Staphylococcaceae|g__Staphylococcus|s__Staphylococcus_equorum
MacoriG_2019__CS_R2__bin.8	IDBA-UD	8002	kSGB	k__Bacteria|p__Firmicutes|c__Bacilli|o__Lactobacillales|f__Streptococcaceae|g__Streptococcus|s__Streptococcus_thermophilus
MacoriG_2019__CS_R2__bin.9	IDBA-UD	10449	kSGB	k__Bacteria|p__Proteobacteria|c__Gammaproteobacteria|o__Pseudomonadales|f__Moraxellaceae|g__Psychrobacter|s__Psychrobacter_sp_Rd_27_2
MacoriG_2019__CS_R28__bin.1	IDBA-UD	20003	fSGB	k__Bacteria|p__Actinobacteria
MacoriG_2019__CS_R28__bin.2	IDBA-UD	19956	fSGB	k__Bacteria|p__Actinobacteria|c__Actinobacteria|o__Micrococcales|f__Brevibacteriaceae|g__Brevibacterium
MacoriG_2019__CS_R28__bin.3	IDBA-UD	16641	kSGB	k__Bacteria|p__Actinobacteria|c__Actinobacteria|o__Micrococcales|f__Brevibacteriaceae|g__Brevibacterium|s__Brevibacterium_sp_239c
MacoriG_2019__CS_R30__bin.2	IDBA-UD	11826	kSGB	k__Bacteria|p__Proteobacteria|c__Gammaproteobacteria|o__Oceanospirillales|f__Halomonadaceae|g__Halomonas|s__Halomonas_campaniensis
MacoriG_2019__CS_R30__bin.3	IDBA-UD	11845	kSGB	k__Bacteria|p__Proteobacteria|c__Gammaproteobacteria|o__Oceanospirillales|f__Halomonadaceae|g__Halomonas|s__Halomonas_sp_JB380
MacoriG_2019__CS_R32__bin.1	IDBA-UD	7985	kSGB	k__Bacteria|p__Firmicutes|c__Bacilli|o__Lactobacillales|f__Streptococcaceae|g__Lactococcus|s__Lactococcus_lactis
MacoriG_2019__CS_R32__bin.3	IDBA-UD	20037	fSGB	k__Bacteria|p__Proteobacteria|c__Gammaproteobacteria|o__Pseudomonadales|f__Moraxellaceae
MacoriG_2019__CS_R33__bin.1	IDBA-UD	20032	fSGB	k__Bacteria|p__Proteobacteria|c__Gammaproteobacteria|o__Vibrionales|f__Vibrionaceae
MacoriG_2019__CS_R33__bin.5	IDBA-UD	16749	kSGB	k__Bacteria|p__Actinobacteria|c__Actinobacteria|o__Micrococcales|f__Micrococcaceae|g__Glutamicibacter|s__Glutamicibacter_arilaitensis
MacoriG_2019__CS_R33__bin.6	IDBA-UD	13904	kSGB	k__Bacteria|p__Proteobacteria|c__Gammaproteobacteria|o__Alteromonadales|f__Pseudoalteromonadaceae|g__Pseudoalteromonas|s__Pseudoalteromonas_sp_JB197
MacoriG_2019__CS_R36__bin.1	IDBA-UD	10207	kSGB	k__Bacteria|p__Proteobacteria|c__Gammaproteobacteria|o__Enterobacterales|f__Hafniaceae|g__Hafnia|s__Hafnia_paralvei
MacoriG_2019__CS_R36__bin.3	IDBA-UD	7249	kSGB	k__Bacteria|p__Firmicutes|c__Bacilli|o__Lactobacillales|f__Lactobacillaceae|g__Lactobacillus|s__Lactobacillus_curvatus
MacoriG_2019__CS_R36__bin.4	IDBA-UD	7984	kSGB	k__Bacteria|p__Firmicutes|c__Bacilli|o__Lactobacillales|f__Streptococcaceae|g__Lactococcus|s__Lactococcus_lactis_subsp-cremoris
MacoriG_2019__CS_R4__bin.1	IDBA-UD	10256	kSGB	k__Bacteria|p__Proteobacteria|c__Gammaproteobacteria|o__Enterobacterales|f__Yersiniaceae|g__Serratia|s__Serratia_liquefaciens
MacoriG_2019__CS_R4__bin.2	IDBA-UD	10142	kSGB	k__Bacteria|p__Proteobacteria|c__Gammaproteobacteria|o__Enterobacterales|f__Enterobacteriaceae|g__Lelliottia|s__Lelliottia_amnigena
MacoriG_2019__CS_R4__bin.3	IDBA-UD	16639	kSGB	k__Bacteria|p__Actinobacteria|c__Actinobacteria|o__Micrococcales|f__Brevibacteriaceae|g__Brevibacterium|s__Brevibacterium_linens
MacoriG_2019__CS_R4__bin.5	IDBA-UD	19999	fSGB	k__Bacteria|p__Proteobacteria
MacoriG_2019__CS_R4__bin.6	IDBA-UD	17127	kSGB	k__Bacteria|p__Actinobacteria|c__Actinobacteria|o__Corynebacteriales|f__Corynebacteriaceae|g__Corynebacterium|s__Corynebacterium_casei
MacoriG_2019__CS_R4__bin.7	IDBA-UD	20018	fSGB	k__Bacteria|p__Proteobacteria
MacoriG_2019__CS_R41__bin.1	IDBA-UD	7985	kSGB	k__Bacteria|p__Firmicutes|c__Bacilli|o__Lactobacillales|f__Streptococcaceae|g__Lactococcus|s__Lactococcus_lactis
MacoriG_2019__CS_R41__bin.2	IDBA-UD	8002	kSGB	k__Bacteria|p__Firmicutes|c__Bacilli|o__Lactobacillales|f__Streptococcaceae|g__Streptococcus|s__Streptococcus_thermophilus
MacoriG_2019__CS_R42__bin.5	IDBA-UD	13568	kSGB	k__Bacteria|p__Proteobacteria|c__Gammaproteobacteria|o__Oceanospirillales|f__Oceanospirillaceae|g__Marinomonas|s__Marinomonas_sp_MWYL1
MacoriG_2019__CS_R42__bin.6	IDBA-UD	9910	kSGB	k__Bacteria|p__Proteobacteria|c__Gammaproteobacteria|o__Vibrionales|f__Vibrionaceae|g__Vibrio|s__Vibrio_kanaloae
MacoriG_2019__CS_R44__bin.1	IDBA-UD	8002	kSGB	k__Bacteria|p__Firmicutes|c__Bacilli|o__Lactobacillales|f__Streptococcaceae|g__Streptococcus|s__Streptococcus_thermophilus
MacoriG_2019__CS_R44__bin.13	IDBA-UD	19961	fSGB	k__Bacteria|p__Actinobacteria|c__Actinobacteria|o__Micrococcales|f__Brevibacteriaceae
MacoriG_2019__CS_R44__bin.17	IDBA-UD	16639	kSGB	k__Bacteria|p__Actinobacteria|c__Actinobacteria|o__Micrococcales|f__Brevibacteriaceae|g__Brevibacterium|s__Brevibacterium_linens
MacoriG_2019__CS_R44__bin.6	IDBA-UD	20036	fSGB	k__Bacteria|p__Proteobacteria|c__Gammaproteobacteria|o__Pseudomonadales|f__Moraxellaceae
MacoriG_2019__CS_R44__bin.7	IDBA-UD	17127	kSGB	k__Bacteria|p__Actinobacteria|c__Actinobacteria|o__Corynebacteriales|f__Corynebacteriaceae|g__Corynebacterium|s__Corynebacterium_casei
MacoriG_2019__CS_R45__bin.1	IDBA-UD	19968	fSGB	k__Bacteria|p__Actinobacteria|c__Actinobacteria|o__Corynebacteriales|f__Corynebacteriaceae
MacoriG_2019__CS_R45__bin.8	IDBA-UD	16639	kSGB	k__Bacteria|p__Actinobacteria|c__Actinobacteria|o__Micrococcales|f__Brevibacteriaceae|g__Brevibacterium|s__Brevibacterium_linens
MacoriG_2019__CS_R46__bin.2	IDBA-UD	20036	fSGB	k__Bacteria|p__Proteobacteria|c__Gammaproteobacteria|o__Pseudomonadales|f__Moraxellaceae
MacoriG_2019__CS_R46__bin.3	IDBA-UD	13568	kSGB	k__Bacteria|p__Proteobacteria|c__Gammaproteobacteria|o__Oceanospirillales|f__Oceanospirillaceae|g__Marinomonas|s__Marinomonas_sp_MWYL1
MacoriG_2019__CS_R46__bin.4	IDBA-UD	9910	kSGB	k__Bacteria|p__Proteobacteria|c__Gammaproteobacteria|o__Vibrionales|f__Vibrionaceae|g__Vibrio|s__Vibrio_kanaloae
MacoriG_2019__CS_R46__bin.9	IDBA-UD	11845	kSGB	k__Bacteria|p__Proteobacteria|c__Gammaproteobacteria|o__Oceanospirillales|f__Halomonadaceae|g__Halomonas|s__Halomonas_sp_JB380
MacoriG_2019__CS_R47__bin.3	IDBA-UD	9845	kSGB	k__Bacteria|p__Proteobacteria|c__Gammaproteobacteria|o__Vibrionales|f__Vibrionaceae|g__Vibrio|s__Vibrio_sp_JB196
MacoriG_2019__CS_R47__bin.6	IDBA-UD	7984	kSGB	k__Bacteria|p__Firmicutes|c__Bacilli|o__Lactobacillales|f__Streptococcaceae|g__Lactococcus|s__Lactococcus_lactis_subsp-cremoris
MacoriG_2019__CS_R47__bin.7	IDBA-UD	13568	kSGB	k__Bacteria|p__Proteobacteria|c__Gammaproteobacteria|o__Oceanospirillales|f__Oceanospirillaceae|g__Marinomonas|s__Marinomonas_sp_MWYL1
MacoriG_2019__CS_R48__bin.1	IDBA-UD	13904	kSGB	k__Bacteria|p__Proteobacteria|c__Gammaproteobacteria|o__Alteromonadales|f__Pseudoalteromonadaceae|g__Pseudoalteromonas|s__Pseudoalteromonas_sp_JB197
MacoriG_2019__CS_R52__bin.2	IDBA-UD	7984	kSGB	k__Bacteria|p__Firmicutes|c__Bacilli|o__Lactobacillales|f__Streptococcaceae|g__Lactococcus|s__Lactococcus_lactis_subsp-cremoris
MacoriG_2019__CS_R52__bin.3	IDBA-UD	7991	kSGB	k__Bacteria|p__Firmicutes|c__Bacilli|o__Lactobacillales|f__Streptococcaceae|g__Lactococcus|s__Lactococcus_raffinolactis
MacoriG_2019__CS_R52__bin.4	IDBA-UD	7126	kSGB	k__Bacteria|p__Firmicutes|c__Bacilli|o__Lactobacillales|f__Leuconostocaceae|g__Leuconostoc|s__Leuconostoc_mesenteroides
MacoriG_2019__CS_R52__bin.6	IDBA-UD	7142	kSGB	k__Bacteria|p__Firmicutes|c__Bacilli|o__Lactobacillales|f__Lactobacillaceae|g__Lactobacillus|s__Lactobacillus_casei_paracasei
MacoriG_2019__CS_R53__bin.1	IDBA-UD	7985	kSGB	k__Bacteria|p__Firmicutes|c__Bacilli|o__Lactobacillales|f__Streptococcaceae|g__Lactococcus|s__Lactococcus_lactis
MacoriG_2019__CS_R7__bin.2	IDBA-UD	11844	kSGB	k__Bacteria|p__Proteobacteria|c__Gammaproteobacteria|o__Oceanospirillales|f__Halomonadaceae|g__Halomonas|s__Halomonas_sp_JB37
MacoriG_2019__CS_R7__bin.4	IDBA-UD	16639	kSGB	k__Bacteria|p__Actinobacteria|c__Actinobacteria|o__Micrococcales|f__Brevibacteriaceae|g__Brevibacterium|s__Brevibacterium_linens
MacoriG_2019__CS_R7__bin.6	IDBA-UD	19969	fSGB	k__Bacteria|p__Actinobacteria|c__Actinobacteria|o__Corynebacteriales|f__Corynebacteriaceae
MacoriG_2019__CS_R7__bin.8	IDBA-UD	7843	kSGB	k__Bacteria|p__Firmicutes|c__Bacilli|o__Bacillales|f__Staphylococcaceae|g__Staphylococcus|s__Staphylococcus_equorum
MacoriG_2019__CS_R9__bin.2	IDBA-UD	7985	kSGB	k__Bacteria|p__Firmicutes|c__Bacilli|o__Lactobacillales|f__Streptococcaceae|g__Lactococcus|s__Lactococcus_lactis
MacoriG_2019__CS_R9__bin.3	IDBA-UD	7249	kSGB	k__Bacteria|p__Firmicutes|c__Bacilli|o__Lactobacillales|f__Lactobacillaceae|g__Lactobacillus|s__Lactobacillus_curvatus
MacoriG_2019__CS_R9__bin.6	IDBA-UD	7843	kSGB	k__Bacteria|p__Firmicutes|c__Bacilli|o__Bacillales|f__Staphylococcaceae|g__Staphylococcus|s__Staphylococcus_equorum
MilaniC_2019__SRR7587236__bin.2	metaSPAdes	7020	kSGB	k__Bacteria|p__Firmicutes|c__Bacilli|o__Lactobacillales|f__Lactobacillaceae|g__Lactobacillus|s__Lactobacillus_delbrueckii
MilaniC_2019__SRR7587236__bin.3	metaSPAdes	8002	kSGB	k__Bacteria|p__Firmicutes|c__Bacilli|o__Lactobacillales|f__Streptococcaceae|g__Streptococcus|s__Streptococcus_thermophilus
MilaniC_2019__SRR7587236__bin.6	metaSPAdes	7048	kSGB	k__Bacteria|p__Firmicutes|c__Bacilli|o__Lactobacillales|f__Lactobacillaceae|g__Lactobacillus|s__Lactobacillus_helveticus
MilaniC_2019__SRR7587240__bin.1	metaSPAdes	16673	kSGB	k__Bacteria|p__Actinobacteria|c__Actinobacteria|o__Micrococcales|f__Micrococcaceae|g__Kocuria|s__Kocuria_kristinae
MilaniC_2019__SRR7587240__bin.10	metaSPAdes	7106	kSGB	k__Bacteria|p__Firmicutes|c__Bacilli|o__Lactobacillales|f__Lactobacillaceae|g__Lactobacillus|s__Lactobacillus_fermentum
MilaniC_2019__SRR7587240__bin.12	metaSPAdes	7020	kSGB	k__Bacteria|p__Firmicutes|c__Bacilli|o__Lactobacillales|f__Lactobacillaceae|g__Lactobacillus|s__Lactobacillus_delbrueckii
MilaniC_2019__SRR7587240__bin.13	metaSPAdes	17034	kSGB	k__Bacteria|p__Actinobacteria|c__Actinobacteria|o__Corynebacteriales|f__Corynebacteriaceae|g__Corynebacterium|s__Corynebacterium_variabile
MilaniC_2019__SRR7587240__bin.19	metaSPAdes	19973	fSGB	k__Bacteria|p__Actinobacteria|c__Actinobacteria|o__Corynebacteriales|f__Corynebacteriaceae
MilaniC_2019__SRR7587240__bin.20	metaSPAdes	7217	kSGB	k__Bacteria|p__Firmicutes|c__Bacilli|o__Lactobacillales|f__Lactobacillaceae|g__Lactobacillus|s__Lactobacillus_parabuchneri
MilaniC_2019__SRR7587240__bin.6	metaSPAdes	8002	kSGB	k__Bacteria|p__Firmicutes|c__Bacilli|o__Lactobacillales|f__Streptococcaceae|g__Streptococcus|s__Streptococcus_thermophilus
MilaniC_2019__SRR7587240__bin.8	metaSPAdes	17228	kSGB	k__Bacteria|p__Actinobacteria|c__Actinobacteria|o__Bifidobacteriales|f__Bifidobacteriaceae|g__Bifidobacterium|s__Bifidobacterium_mongoliense
PasolliE_2019__DS001__bin.4	metaSPAdes	7048	kSGB	k__Bacteria|p__Firmicutes|c__Bacilli|o__Lactobacillales|f__Lactobacillaceae|g__Lactobacillus|s__Lactobacillus_helveticus
PasolliE_2019__DS001__bin.6	metaSPAdes	7202	kSGB	k__Bacteria|p__Firmicutes|c__Bacilli|o__Lactobacillales|f__Lactobacillaceae|g__Lactobacillus|s__Lactobacillus_plantarum
PasolliE_2019__DS002__bin.1	metaSPAdes	7729	kSGB	k__Bacteria|p__Firmicutes|c__Bacilli|o__Bacillales|f__Bacillaceae|g__Bacillus|s__Bacillus_coagulans
PasolliE_2019__DS003__bin.10	metaSPAdes	7044	kSGB	k__Bacteria|p__Firmicutes|c__Bacilli|o__Lactobacillales|f__Lactobacillaceae|g__Lactobacillus|s__Lactobacillus_acidophilus
PasolliE_2019__DS003__bin.11	metaSPAdes	7020	kSGB	k__Bacteria|p__Firmicutes|c__Bacilli|o__Lactobacillales|f__Lactobacillaceae|g__Lactobacillus|s__Lactobacillus_delbrueckii
PasolliE_2019__DS003__bin.5	metaSPAdes	8002	kSGB	k__Bacteria|p__Firmicutes|c__Bacilli|o__Lactobacillales|f__Streptococcaceae|g__Streptococcus|s__Streptococcus_thermophilus
PasolliE_2019__DS003__bin.7	metaSPAdes	17247	kSGB	k__Bacteria|p__Actinobacteria|c__Actinobacteria|o__Bifidobacteriales|f__Bifidobacteriaceae|g__Bifidobacterium|s__Bifidobacterium_breve
PasolliE_2019__DS004__bin.11	metaSPAdes	7142	kSGB	k__Bacteria|p__Firmicutes|c__Bacilli|o__Lactobacillales|f__Lactobacillaceae|g__Lactobacillus|s__Lactobacillus_casei_paracasei
PasolliE_2019__DS004__bin.12	metaSPAdes	7044	kSGB	k__Bacteria|p__Firmicutes|c__Bacilli|o__Lactobacillales|f__Lactobacillaceae|g__Lactobacillus|s__Lactobacillus_acidophilus
PasolliE_2019__DS004__bin.2	metaSPAdes	7144	kSGB	k__Bacteria|p__Firmicutes|c__Bacilli|o__Lactobacillales|f__Lactobacillaceae|g__Lactobacillus|s__Lactobacillus_rhamnosus
PasolliE_2019__DS004__bin.3	metaSPAdes	7142	kSGB	k__Bacteria|p__Firmicutes|c__Bacilli|o__Lactobacillales|f__Lactobacillaceae|g__Lactobacillus|s__Lactobacillus_casei_paracasei
PasolliE_2019__Y001__bin.1	metaSPAdes	7020	kSGB	k__Bacteria|p__Firmicutes|c__Bacilli|o__Lactobacillales|f__Lactobacillaceae|g__Lactobacillus|s__Lactobacillus_delbrueckii
PasolliE_2019__Y001__bin.2	metaSPAdes	17278	kSGB	k__Bacteria|p__Actinobacteria|c__Actinobacteria|o__Bifidobacteriales|f__Bifidobacteriaceae|g__Bifidobacterium|s__Bifidobacterium_animalis
PasolliE_2019__Y001__bin.4	metaSPAdes	8002	kSGB	k__Bacteria|p__Firmicutes|c__Bacilli|o__Lactobacillales|f__Streptococcaceae|g__Streptococcus|s__Streptococcus_thermophilus
PasolliE_2019__Y001__bin.6	metaSPAdes	7985	kSGB	k__Bacteria|p__Firmicutes|c__Bacilli|o__Lactobacillales|f__Streptococcaceae|g__Lactococcus|s__Lactococcus_lactis
PasolliE_2019__Y002__bin.1	metaSPAdes	8002	kSGB	k__Bacteria|p__Firmicutes|c__Bacilli|o__Lactobacillales|f__Streptococcaceae|g__Streptococcus|s__Streptococcus_thermophilus
PasolliE_2019__Y003__bin.2	metaSPAdes	8002	kSGB	k__Bacteria|p__Firmicutes|c__Bacilli|o__Lactobacillales|f__Streptococcaceae|g__Streptococcus|s__Streptococcus_thermophilus
PasolliE_2019__Y004__bin.2	metaSPAdes	8002	kSGB	k__Bacteria|p__Firmicutes|c__Bacilli|o__Lactobacillales|f__Streptococcaceae|g__Streptococcus|s__Streptococcus_thermophilus
PasolliE_2019__Y005__bin.1	metaSPAdes	8002	kSGB	k__Bacteria|p__Firmicutes|c__Bacilli|o__Lactobacillales|f__Streptococcaceae|g__Streptococcus|s__Streptococcus_thermophilus
PasolliE_2019__Y006__bin.1	metaSPAdes	8002	kSGB	k__Bacteria|p__Firmicutes|c__Bacilli|o__Lactobacillales|f__Streptococcaceae|g__Streptococcus|s__Streptococcus_thermophilus
PasolliE_2019__Y008__bin.1	metaSPAdes	7020	kSGB	k__Bacteria|p__Firmicutes|c__Bacilli|o__Lactobacillales|f__Lactobacillaceae|g__Lactobacillus|s__Lactobacillus_delbrueckii
PasolliE_2019__Y008__bin.3	metaSPAdes	8002	kSGB	k__Bacteria|p__Firmicutes|c__Bacilli|o__Lactobacillales|f__Streptococcaceae|g__Streptococcus|s__Streptococcus_thermophilus
PasolliE_2019__Y010__bin.2	metaSPAdes	8002	kSGB	k__Bacteria|p__Firmicutes|c__Bacilli|o__Lactobacillales|f__Streptococcaceae|g__Streptococcus|s__Streptococcus_thermophilus
PasolliE_2019__Y011__bin.1	metaSPAdes	8002	kSGB	k__Bacteria|p__Firmicutes|c__Bacilli|o__Lactobacillales|f__Streptococcaceae|g__Streptococcus|s__Streptococcus_thermophilus
PfeferT_2018__SRR6514655__bin.5	metaSPAdes	7985	kSGB	k__Bacteria|p__Firmicutes|c__Bacilli|o__Lactobacillales|f__Streptococcaceae|g__Lactococcus|s__Lactococcus_lactis
PfeferT_2018__SRR6514655__bin.6	metaSPAdes	10068	kSGB	k__Bacteria|p__Proteobacteria|c__Gammaproteobacteria|o__Enterobacterales|f__Enterobacteriaceae|g__Escherichia|s__Escherichia_coli
PfeferT_2018__SRR6514656__bin.1	metaSPAdes	10068	kSGB	k__Bacteria|p__Proteobacteria|c__Gammaproteobacteria|o__Enterobacterales|f__Enterobacteriaceae|g__Escherichia|s__Escherichia_coli
PfeferT_2018__SRR6514656__bin.2	metaSPAdes	7985	kSGB	k__Bacteria|p__Firmicutes|c__Bacilli|o__Lactobacillales|f__Streptococcaceae|g__Lactococcus|s__Lactococcus_lactis
PfeferT_2018__SRR6514656__bin.6	metaSPAdes	10120	kSGB	k__Bacteria|p__Proteobacteria|c__Gammaproteobacteria|o__Enterobacterales|f__Enterobacteriaceae|g__Klebsiella|s__Klebsiella_michiganensis
PfeferT_2018__SRR6514657__bin.1	metaSPAdes	7985	kSGB	k__Bacteria|p__Firmicutes|c__Bacilli|o__Lactobacillales|f__Streptococcaceae|g__Lactococcus|s__Lactococcus_lactis
PfeferT_2018__SRR6514657__bin.4	metaSPAdes	10120	kSGB	k__Bacteria|p__Proteobacteria|c__Gammaproteobacteria|o__Enterobacterales|f__Enterobacteriaceae|g__Klebsiella|s__Klebsiella_michiganensis
PfeferT_2018__SRR6514658__bin.1	metaSPAdes	10068	kSGB	k__Bacteria|p__Proteobacteria|c__Gammaproteobacteria|o__Enterobacterales|f__Enterobacteriaceae|g__Escherichia|s__Escherichia_coli
PfeferT_2018__SRR6514658__bin.4	metaSPAdes	10120	kSGB	k__Bacteria|p__Proteobacteria|c__Gammaproteobacteria|o__Enterobacterales|f__Enterobacteriaceae|g__Klebsiella|s__Klebsiella_michiganensis
PfeferT_2018__SRR6514658__bin.5	metaSPAdes	7985	kSGB	k__Bacteria|p__Firmicutes|c__Bacilli|o__Lactobacillales|f__Streptococcaceae|g__Lactococcus|s__Lactococcus_lactis
PfeferT_2018__SRR6514659__bin.1	metaSPAdes	7249	kSGB	k__Bacteria|p__Firmicutes|c__Bacilli|o__Lactobacillales|f__Lactobacillaceae|g__Lactobacillus|s__Lactobacillus_curvatus
PfeferT_2018__SRR6514659__bin.5	metaSPAdes	10068	kSGB	k__Bacteria|p__Proteobacteria|c__Gammaproteobacteria|o__Enterobacterales|f__Enterobacteriaceae|g__Escherichia|s__Escherichia_coli
PfeferT_2018__SRR6514659__bin.6	metaSPAdes	7985	kSGB	k__Bacteria|p__Firmicutes|c__Bacilli|o__Lactobacillales|f__Streptococcaceae|g__Lactococcus|s__Lactococcus_lactis
PfeferT_2018__SRR6514660__bin.1	metaSPAdes	7985	kSGB	k__Bacteria|p__Firmicutes|c__Bacilli|o__Lactobacillales|f__Streptococcaceae|g__Lactococcus|s__Lactococcus_lactis
PfeferT_2018__SRR6514660__bin.2	metaSPAdes	7249	kSGB	k__Bacteria|p__Firmicutes|c__Bacilli|o__Lactobacillales|f__Lactobacillaceae|g__Lactobacillus|s__Lactobacillus_curvatus
PfeferT_2018__SRR6514660__bin.3	metaSPAdes	10068	kSGB	k__Bacteria|p__Proteobacteria|c__Gammaproteobacteria|o__Enterobacterales|f__Enterobacteriaceae|g__Escherichia|s__Escherichia_coli
PfeferT_2018__SRR6514660__bin.7	metaSPAdes	10120	kSGB	k__Bacteria|p__Proteobacteria|c__Gammaproteobacteria|o__Enterobacterales|f__Enterobacteriaceae|g__Klebsiella|s__Klebsiella_michiganensis
PfeferT_2018__SRR6514661__bin.1	metaSPAdes	7249	kSGB	k__Bacteria|p__Firmicutes|c__Bacilli|o__Lactobacillales|f__Lactobacillaceae|g__Lactobacillus|s__Lactobacillus_curvatus
PfeferT_2018__SRR6514661__bin.2	metaSPAdes	10068	kSGB	k__Bacteria|p__Proteobacteria|c__Gammaproteobacteria|o__Enterobacterales|f__Enterobacteriaceae|g__Escherichia|s__Escherichia_coli
PfeferT_2018__SRR6514661__bin.3	metaSPAdes	10120	kSGB	k__Bacteria|p__Proteobacteria|c__Gammaproteobacteria|o__Enterobacterales|f__Enterobacteriaceae|g__Klebsiella|s__Klebsiella_michiganensis
PfeferT_2018__SRR6514662__bin.2	metaSPAdes	7249	kSGB	k__Bacteria|p__Firmicutes|c__Bacilli|o__Lactobacillales|f__Lactobacillaceae|g__Lactobacillus|s__Lactobacillus_curvatus
PfeferT_2018__SRR6514663__bin.3	metaSPAdes	7249	kSGB	k__Bacteria|p__Firmicutes|c__Bacilli|o__Lactobacillales|f__Lactobacillaceae|g__Lactobacillus|s__Lactobacillus_curvatus
PfeferT_2018__SRR6514663__bin.8	metaSPAdes	10120	kSGB	k__Bacteria|p__Proteobacteria|c__Gammaproteobacteria|o__Enterobacterales|f__Enterobacteriaceae|g__Klebsiella|s__Klebsiella_michiganensis
PfeferT_2018__SRR6514663__bin.9	metaSPAdes	7985	kSGB	k__Bacteria|p__Firmicutes|c__Bacilli|o__Lactobacillales|f__Streptococcaceae|g__Lactococcus|s__Lactococcus_lactis
PfeferT_2018__SRR6514664__bin.6	metaSPAdes	10120	kSGB	k__Bacteria|p__Proteobacteria|c__Gammaproteobacteria|o__Enterobacterales|f__Enterobacteriaceae|g__Klebsiella|s__Klebsiella_michiganensis
PfeferT_2018__SRR6514664__bin.7	metaSPAdes	10068	kSGB	k__Bacteria|p__Proteobacteria|c__Gammaproteobacteria|o__Enterobacterales|f__Enterobacteriaceae|g__Escherichia|s__Escherichia_coli
PfeferT_2018__SRR6514664__bin.9	metaSPAdes	7249	kSGB	k__Bacteria|p__Firmicutes|c__Bacilli|o__Lactobacillales|f__Lactobacillaceae|g__Lactobacillus|s__Lactobacillus_curvatus
PfeferT_2018__SRR6514665__bin.12	metaSPAdes	7249	kSGB	k__Bacteria|p__Firmicutes|c__Bacilli|o__Lactobacillales|f__Lactobacillaceae|g__Lactobacillus|s__Lactobacillus_curvatus
PfeferT_2018__SRR6514665__bin.7	metaSPAdes	10068	kSGB	k__Bacteria|p__Proteobacteria|c__Gammaproteobacteria|o__Enterobacterales|f__Enterobacteriaceae|g__Escherichia|s__Escherichia_coli
PfeferT_2018__SRR6514666__bin.1	metaSPAdes	7985	kSGB	k__Bacteria|p__Firmicutes|c__Bacilli|o__Lactobacillales|f__Streptococcaceae|g__Lactococcus|s__Lactococcus_lactis
PfeferT_2018__SRR6514666__bin.4	metaSPAdes	10068	kSGB	k__Bacteria|p__Proteobacteria|c__Gammaproteobacteria|o__Enterobacterales|f__Enterobacteriaceae|g__Escherichia|s__Escherichia_coli
PfeferT_2018__SRR6514667__bin.6	metaSPAdes	7985	kSGB	k__Bacteria|p__Firmicutes|c__Bacilli|o__Lactobacillales|f__Streptococcaceae|g__Lactococcus|s__Lactococcus_lactis
PfeferT_2018__SRR6514668__bin.1	metaSPAdes	7985	kSGB	k__Bacteria|p__Firmicutes|c__Bacilli|o__Lactobacillales|f__Streptococcaceae|g__Lactococcus|s__Lactococcus_lactis
PfeferT_2018__SRR6514669__bin.3	metaSPAdes	7985	kSGB	k__Bacteria|p__Firmicutes|c__Bacilli|o__Lactobacillales|f__Streptococcaceae|g__Lactococcus|s__Lactococcus_lactis
PfeferT_2018__SRR6514671__bin.3	metaSPAdes	7985	kSGB	k__Bacteria|p__Firmicutes|c__Bacilli|o__Lactobacillales|f__Streptococcaceae|g__Lactococcus|s__Lactococcus_lactis
PfeferT_2018__SRR6514672__bin.4	metaSPAdes	7985	kSGB	k__Bacteria|p__Firmicutes|c__Bacilli|o__Lactobacillales|f__Streptococcaceae|g__Lactococcus|s__Lactococcus_lactis
PfeferT_2018__SRR6514673__bin.3	metaSPAdes	7985	kSGB	k__Bacteria|p__Firmicutes|c__Bacilli|o__Lactobacillales|f__Streptococcaceae|g__Lactococcus|s__Lactococcus_lactis
PfeferT_2018__SRR6514674__bin.3	metaSPAdes	7985	kSGB	k__Bacteria|p__Firmicutes|c__Bacilli|o__Lactobacillales|f__Streptococcaceae|g__Lactococcus|s__Lactococcus_lactis
PfeferT_2018__SRR6514677__bin.2	metaSPAdes	7985	kSGB	k__Bacteria|p__Firmicutes|c__Bacilli|o__Lactobacillales|f__Streptococcaceae|g__Lactococcus|s__Lactococcus_lactis
PfeferT_2018__SRR6514678__bin.5	metaSPAdes	7249	kSGB	k__Bacteria|p__Firmicutes|c__Bacilli|o__Lactobacillales|f__Lactobacillaceae|g__Lactobacillus|s__Lactobacillus_curvatus
PfeferT_2018__SRR6514679__bin.4	metaSPAdes	7985	kSGB	k__Bacteria|p__Firmicutes|c__Bacilli|o__Lactobacillales|f__Streptococcaceae|g__Lactococcus|s__Lactococcus_lactis
PfeferT_2018__SRR6514680__bin.1	metaSPAdes	7985	kSGB	k__Bacteria|p__Firmicutes|c__Bacilli|o__Lactobacillales|f__Streptococcaceae|g__Lactococcus|s__Lactococcus_lactis
PfeferT_2018__SRR6514681__bin.3	metaSPAdes	7985	kSGB	k__Bacteria|p__Firmicutes|c__Bacilli|o__Lactobacillales|f__Streptococcaceae|g__Lactococcus|s__Lactococcus_lactis
PfeferT_2018__SRR6514682__bin.2	metaSPAdes	7985	kSGB	k__Bacteria|p__Firmicutes|c__Bacilli|o__Lactobacillales|f__Streptococcaceae|g__Lactococcus|s__Lactococcus_lactis
PfeferT_2018__SRR6514683__bin.2	metaSPAdes	7985	kSGB	k__Bacteria|p__Firmicutes|c__Bacilli|o__Lactobacillales|f__Streptococcaceae|g__Lactococcus|s__Lactococcus_lactis
PfeferT_2018__SRR6514686__bin.1	metaSPAdes	7985	kSGB	k__Bacteria|p__Firmicutes|c__Bacilli|o__Lactobacillales|f__Streptococcaceae|g__Lactococcus|s__Lactococcus_lactis
PfeferT_2018__SRR6514687__bin.5	metaSPAdes	10068	kSGB	k__Bacteria|p__Proteobacteria|c__Gammaproteobacteria|o__Enterobacterales|f__Enterobacteriaceae|g__Escherichia|s__Escherichia_coli
PfeferT_2018__SRR6514687__bin.6	metaSPAdes	7985	kSGB	k__Bacteria|p__Firmicutes|c__Bacilli|o__Lactobacillales|f__Streptococcaceae|g__Lactococcus|s__Lactococcus_lactis
PfeferT_2018__SRR6514688__bin.9	metaSPAdes	7985	kSGB	k__Bacteria|p__Firmicutes|c__Bacilli|o__Lactobacillales|f__Streptococcaceae|g__Lactococcus|s__Lactococcus_lactis
PfeferT_2018__SRR6514689__bin.2	metaSPAdes	7985	kSGB	k__Bacteria|p__Firmicutes|c__Bacilli|o__Lactobacillales|f__Streptococcaceae|g__Lactococcus|s__Lactococcus_lactis
PfeferT_2018__SRR6514689__bin.5	metaSPAdes	10068	kSGB	k__Bacteria|p__Proteobacteria|c__Gammaproteobacteria|o__Enterobacterales|f__Enterobacteriaceae|g__Escherichia|s__Escherichia_coli
PfeferT_2018__SRR6514690__bin.10	metaSPAdes	7249	kSGB	k__Bacteria|p__Firmicutes|c__Bacilli|o__Lactobacillales|f__Lactobacillaceae|g__Lactobacillus|s__Lactobacillus_curvatus
QuigleyL_2016__ERR752911__bin.1	metaSPAdes	8002	kSGB	k__Bacteria|p__Firmicutes|c__Bacilli|o__Lactobacillales|f__Streptococcaceae|g__Streptococcus|s__Streptococcus_thermophilus
QuigleyL_2016__ERR752911__bin.6	metaSPAdes	7020	kSGB	k__Bacteria|p__Firmicutes|c__Bacilli|o__Lactobacillales|f__Lactobacillaceae|g__Lactobacillus|s__Lactobacillus_delbrueckii
QuigleyL_2016__ERR752911__bin.7	metaSPAdes	15904	kSGB	k__Bacteria|p__Actinobacteria|c__Actinobacteria|o__Propionibacteriales|f__Propionibacteriaceae|g__Propionibacterium|s__Propionibacterium_freudenreichii
QuigleyL_2016__ERR752912__bin.1	metaSPAdes	15904	kSGB	k__Bacteria|p__Actinobacteria|c__Actinobacteria|o__Propionibacteriales|f__Propionibacteriaceae|g__Propionibacterium|s__Propionibacterium_freudenreichii
QuigleyL_2016__ERR752912__bin.11	metaSPAdes	7020	kSGB	k__Bacteria|p__Firmicutes|c__Bacilli|o__Lactobacillales|f__Lactobacillaceae|g__Lactobacillus|s__Lactobacillus_delbrueckii
QuigleyL_2016__ERR752912__bin.3	metaSPAdes	8002	kSGB	k__Bacteria|p__Firmicutes|c__Bacilli|o__Lactobacillales|f__Streptococcaceae|g__Streptococcus|s__Streptococcus_thermophilus
QuigleyL_2016__ERR752913__bin.3	metaSPAdes	8002	kSGB	k__Bacteria|p__Firmicutes|c__Bacilli|o__Lactobacillales|f__Streptococcaceae|g__Streptococcus|s__Streptococcus_thermophilus
QuigleyL_2016__ERR752913__bin.4	metaSPAdes	15904	kSGB	k__Bacteria|p__Actinobacteria|c__Actinobacteria|o__Propionibacteriales|f__Propionibacteriaceae|g__Propionibacterium|s__Propionibacterium_freudenreichii
QuigleyL_2016__ERR752913__bin.8	metaSPAdes	17566	kSGB	k__Bacteria|p__Deinococcus_Thermus|c__Deinococci|o__Thermales|f__Thermaceae|g__Thermus|s__Thermus_thermophilus
QuigleyL_2016__ERR752914__bin.1	metaSPAdes	7020	kSGB	k__Bacteria|p__Firmicutes|c__Bacilli|o__Lactobacillales|f__Lactobacillaceae|g__Lactobacillus|s__Lactobacillus_delbrueckii
QuigleyL_2016__ERR752914__bin.4	metaSPAdes	8002	kSGB	k__Bacteria|p__Firmicutes|c__Bacilli|o__Lactobacillales|f__Streptococcaceae|g__Streptococcus|s__Streptococcus_thermophilus
QuigleyL_2016__ERR752914__bin.5	metaSPAdes	17566	kSGB	k__Bacteria|p__Deinococcus_Thermus|c__Deinococci|o__Thermales|f__Thermaceae|g__Thermus|s__Thermus_thermophilus
QuigleyL_2016__ERR752914__bin.6	metaSPAdes	15904	kSGB	k__Bacteria|p__Actinobacteria|c__Actinobacteria|o__Propionibacteriales|f__Propionibacteriaceae|g__Propionibacterium|s__Propionibacterium_freudenreichii
QuigleyL_2016__ERR752915__bin.3	metaSPAdes	15904	kSGB	k__Bacteria|p__Actinobacteria|c__Actinobacteria|o__Propionibacteriales|f__Propionibacteriaceae|g__Propionibacterium|s__Propionibacterium_freudenreichii
QuigleyL_2016__ERR752915__bin.5	metaSPAdes	7020	kSGB	k__Bacteria|p__Firmicutes|c__Bacilli|o__Lactobacillales|f__Lactobacillaceae|g__Lactobacillus|s__Lactobacillus_delbrueckii
QuigleyL_2016__ERR752915__bin.6	metaSPAdes	8002	kSGB	k__Bacteria|p__Firmicutes|c__Bacilli|o__Lactobacillales|f__Streptococcaceae|g__Streptococcus|s__Streptococcus_thermophilus
QuigleyL_2016__ERR752916__bin.2	metaSPAdes	15904	kSGB	k__Bacteria|p__Actinobacteria|c__Actinobacteria|o__Propionibacteriales|f__Propionibacteriaceae|g__Propionibacterium|s__Propionibacterium_freudenreichii
QuigleyL_2016__ERR752916__bin.5	metaSPAdes	7048	kSGB	k__Bacteria|p__Firmicutes|c__Bacilli|o__Lactobacillales|f__Lactobacillaceae|g__Lactobacillus|s__Lactobacillus_helveticus
QuigleyL_2016__ERR752916__bin.6	metaSPAdes	7020	kSGB	k__Bacteria|p__Firmicutes|c__Bacilli|o__Lactobacillales|f__Lactobacillaceae|g__Lactobacillus|s__Lactobacillus_delbrueckii
QuigleyL_2016__ERR752916__bin.8	metaSPAdes	8002	kSGB	k__Bacteria|p__Firmicutes|c__Bacilli|o__Lactobacillales|f__Streptococcaceae|g__Streptococcus|s__Streptococcus_thermophilus
QuigleyL_2016__ERR752917__bin.2	metaSPAdes	7048	kSGB	k__Bacteria|p__Firmicutes|c__Bacilli|o__Lactobacillales|f__Lactobacillaceae|g__Lactobacillus|s__Lactobacillus_helveticus
QuigleyL_2016__ERR752917__bin.3	metaSPAdes	8002	kSGB	k__Bacteria|p__Firmicutes|c__Bacilli|o__Lactobacillales|f__Streptococcaceae|g__Streptococcus|s__Streptococcus_thermophilus
QuigleyL_2016__ERR752917__bin.4	metaSPAdes	15904	kSGB	k__Bacteria|p__Actinobacteria|c__Actinobacteria|o__Propionibacteriales|f__Propionibacteriaceae|g__Propionibacterium|s__Propionibacterium_freudenreichii
QuigleyL_2016__ERR752918__bin.3	metaSPAdes	15904	kSGB	k__Bacteria|p__Actinobacteria|c__Actinobacteria|o__Propionibacteriales|f__Propionibacteriaceae|g__Propionibacterium|s__Propionibacterium_freudenreichii
QuigleyL_2016__ERR752918__bin.6	metaSPAdes	8002	kSGB	k__Bacteria|p__Firmicutes|c__Bacilli|o__Lactobacillales|f__Streptococcaceae|g__Streptococcus|s__Streptococcus_thermophilus
QuigleyL_2016__ERR752918__bin.7	metaSPAdes	7020	kSGB	k__Bacteria|p__Firmicutes|c__Bacilli|o__Lactobacillales|f__Lactobacillaceae|g__Lactobacillus|s__Lactobacillus_delbrueckii
QuigleyL_2016__ERR752919__bin.1	metaSPAdes	8002	kSGB	k__Bacteria|p__Firmicutes|c__Bacilli|o__Lactobacillales|f__Streptococcaceae|g__Streptococcus|s__Streptococcus_thermophilus
QuigleyL_2016__ERR752919__bin.3	metaSPAdes	7020	kSGB	k__Bacteria|p__Firmicutes|c__Bacilli|o__Lactobacillales|f__Lactobacillaceae|g__Lactobacillus|s__Lactobacillus_delbrueckii
QuigleyL_2016__ERR752919__bin.7	metaSPAdes	15904	kSGB	k__Bacteria|p__Actinobacteria|c__Actinobacteria|o__Propionibacteriales|f__Propionibacteriaceae|g__Propionibacterium|s__Propionibacterium_freudenreichii
WalshAM_2016__ERR1653130__bin.2	metaSPAdes	1190	kSGB	k__Bacteria|p__Proteobacteria|c__Alphaproteobacteria|o__Rhodospirillales|f__Acetobacteraceae|g__Acetobacter|s__Acetobacter_fabarum
WalshAM_2016__ERR1653130__bin.3	metaSPAdes	7126	kSGB	k__Bacteria|p__Firmicutes|c__Bacilli|o__Lactobacillales|f__Leuconostocaceae|g__Leuconostoc|s__Leuconostoc_mesenteroides
WalshAM_2016__ERR1653132__bin.2	metaSPAdes	1190	kSGB	k__Bacteria|p__Proteobacteria|c__Alphaproteobacteria|o__Rhodospirillales|f__Acetobacteraceae|g__Acetobacter|s__Acetobacter_fabarum
WalshAM_2016__ERR1653135__bin.1	metaSPAdes	7126	kSGB	k__Bacteria|p__Firmicutes|c__Bacilli|o__Lactobacillales|f__Leuconostocaceae|g__Leuconostoc|s__Leuconostoc_mesenteroides
WalshAM_2016__ERR1653135__bin.3	metaSPAdes	1190	kSGB	k__Bacteria|p__Proteobacteria|c__Alphaproteobacteria|o__Rhodospirillales|f__Acetobacteraceae|g__Acetobacter|s__Acetobacter_fabarum
WalshAM_2016__ERR1653136__bin.3	metaSPAdes	7046	kSGB	k__Bacteria|p__Firmicutes|c__Bacilli|o__Lactobacillales|f__Lactobacillaceae|g__Lactobacillus|s__Lactobacillus_kefiranofaciens
WalshAM_2016__ERR1653136__bin.4	metaSPAdes	1190	kSGB	k__Bacteria|p__Proteobacteria|c__Alphaproteobacteria|o__Rhodospirillales|f__Acetobacteraceae|g__Acetobacter|s__Acetobacter_fabarum
WalshAM_2016__ERR1653137__bin.3	metaSPAdes	7126	kSGB	k__Bacteria|p__Firmicutes|c__Bacilli|o__Lactobacillales|f__Leuconostocaceae|g__Leuconostoc|s__Leuconostoc_mesenteroides
WalshAM_2016__ERR1653137__bin.5	metaSPAdes	1190	kSGB	k__Bacteria|p__Proteobacteria|c__Alphaproteobacteria|o__Rhodospirillales|f__Acetobacteraceae|g__Acetobacter|s__Acetobacter_fabarum
WalshAM_2016__ERR1653138__bin.1	metaSPAdes	7046	kSGB	k__Bacteria|p__Firmicutes|c__Bacilli|o__Lactobacillales|f__Lactobacillaceae|g__Lactobacillus|s__Lactobacillus_kefiranofaciens
WalshAM_2016__ERR1653139__bin.1	metaSPAdes	7221	kSGB	k__Bacteria|p__Firmicutes|c__Bacilli|o__Lactobacillales|f__Lactobacillaceae|g__Lactobacillus|s__Lactobacillus_kefiri
WalshAM_2016__ERR1653139__bin.3	metaSPAdes	7046	kSGB	k__Bacteria|p__Firmicutes|c__Bacilli|o__Lactobacillales|f__Lactobacillaceae|g__Lactobacillus|s__Lactobacillus_kefiranofaciens
WalshAM_2016__ERR1653140__bin.1	metaSPAdes	7046	kSGB	k__Bacteria|p__Firmicutes|c__Bacilli|o__Lactobacillales|f__Lactobacillaceae|g__Lactobacillus|s__Lactobacillus_kefiranofaciens
WalshAM_2016__ERR1653141__bin.3	metaSPAdes	1190	kSGB	k__Bacteria|p__Proteobacteria|c__Alphaproteobacteria|o__Rhodospirillales|f__Acetobacteraceae|g__Acetobacter|s__Acetobacter_fabarum
WalshAM_2016__ERR1653142__bin.2	metaSPAdes	7046	kSGB	k__Bacteria|p__Firmicutes|c__Bacilli|o__Lactobacillales|f__Lactobacillaceae|g__Lactobacillus|s__Lactobacillus_kefiranofaciens
WalshAM_2016__ERR1653142__bin.6	metaSPAdes	1190	kSGB	k__Bacteria|p__Proteobacteria|c__Alphaproteobacteria|o__Rhodospirillales|f__Acetobacteraceae|g__Acetobacter|s__Acetobacter_fabarum
WalshAM_2016__ERR1653142__bin.7	metaSPAdes	7126	kSGB	k__Bacteria|p__Firmicutes|c__Bacilli|o__Lactobacillales|f__Leuconostocaceae|g__Leuconostoc|s__Leuconostoc_mesenteroides
WalshAM_2016__ERR1653143__bin.1	metaSPAdes	7126	kSGB	k__Bacteria|p__Firmicutes|c__Bacilli|o__Lactobacillales|f__Leuconostocaceae|g__Leuconostoc|s__Leuconostoc_mesenteroides
WalshAM_2016__ERR1653143__bin.3	metaSPAdes	1190	kSGB	k__Bacteria|p__Proteobacteria|c__Alphaproteobacteria|o__Rhodospirillales|f__Acetobacteraceae|g__Acetobacter|s__Acetobacter_fabarum
WalshAM_2017__ERR1981166__bin.1	metaSPAdes	8022	kSGB	k__Bacteria|p__Firmicutes|c__Bacilli|o__Lactobacillales|f__Streptococcaceae|g__Streptococcus|s__Streptococcus_equinus/infantarius
WalshAM_2017__ERR1981166__bin.2	metaSPAdes	7968	kSGB	k__Bacteria|p__Firmicutes|c__Bacilli|o__Lactobacillales|f__Enterococcaceae|g__Enterococcus|s__Enterococcus_faecium
WalshAM_2017__ERR1981166__bin.3	metaSPAdes	7124	kSGB	k__Bacteria|p__Firmicutes|c__Bacilli|o__Lactobacillales|f__Leuconostocaceae|g__Leuconostoc|s__Leuconostoc_pseudomesenteroides
WalshAM_2017__ERR1981166__bin.8	metaSPAdes	7869	kSGB	k__Bacteria|p__Firmicutes|c__Bacilli|o__Bacillales|f__Staphylococcaceae|g__Macrococcus|s__Macrococcus_caseolyticus
WalshAM_2017__ERR1981167__bin.1	metaSPAdes	20059	fSGB	k__Bacteria|p__Firmicutes|c__Bacilli|o__Lactobacillales|f__Streptococcaceae
WalshAM_2017__ERR1981167__bin.3	metaSPAdes	8022	kSGB	k__Bacteria|p__Firmicutes|c__Bacilli|o__Lactobacillales|f__Streptococcaceae|g__Streptococcus|s__Streptococcus_equinus/infantarius
WalshAM_2017__ERR1981168__bin.1	metaSPAdes	8022	kSGB	k__Bacteria|p__Firmicutes|c__Bacilli|o__Lactobacillales|f__Streptococcaceae|g__Streptococcus|s__Streptococcus_equinus/infantarius
WalshAM_2017__ERR1981168__bin.2	metaSPAdes	10068	kSGB	k__Bacteria|p__Proteobacteria|c__Gammaproteobacteria|o__Enterobacterales|f__Enterobacteriaceae|g__Escherichia|s__Escherichia_coli
WalshAM_2017__ERR1981169__bin.1	metaSPAdes	10115	kSGB	k__Bacteria|p__Proteobacteria|c__Gammaproteobacteria|o__Enterobacterales|f__Enterobacteriaceae|g__Klebsiella|s__Klebsiella_pneumoniae
WalshAM_2017__ERR1981170__bin.2	metaSPAdes	8022	kSGB	k__Bacteria|p__Firmicutes|c__Bacilli|o__Lactobacillales|f__Streptococcaceae|g__Streptococcus|s__Streptococcus_equinus/infantarius
WalshAM_2017__ERR1981170__bin.3	metaSPAdes	7106	kSGB	k__Bacteria|p__Firmicutes|c__Bacilli|o__Lactobacillales|f__Lactobacillaceae|g__Lactobacillus|s__Lactobacillus_fermentum
WalshAM_2017__ERR1981171__bin.2	metaSPAdes	7985	kSGB	k__Bacteria|p__Firmicutes|c__Bacilli|o__Lactobacillales|f__Streptococcaceae|g__Lactococcus|s__Lactococcus_lactis
WalshAM_2017__ERR1981171__bin.3	metaSPAdes	7202	kSGB	k__Bacteria|p__Firmicutes|c__Bacilli|o__Lactobacillales|f__Lactobacillaceae|g__Lactobacillus|s__Lactobacillus_plantarum
WalshAM_2017__ERR1981172__bin.2	metaSPAdes	8022	kSGB	k__Bacteria|p__Firmicutes|c__Bacilli|o__Lactobacillales|f__Streptococcaceae|g__Streptococcus|s__Streptococcus_equinus/infantarius
WalshAM_2017__ERR1981173__bin.1	metaSPAdes	8022	kSGB	k__Bacteria|p__Firmicutes|c__Bacilli|o__Lactobacillales|f__Streptococcaceae|g__Streptococcus|s__Streptococcus_equinus/infantarius
WalshAM_2017__ERR1981173__bin.3	metaSPAdes	10115	kSGB	k__Bacteria|p__Proteobacteria|c__Gammaproteobacteria|o__Enterobacterales|f__Enterobacteriaceae|g__Klebsiella|s__Klebsiella_pneumoniae
WalshAM_2017__ERR1981174__bin.1	metaSPAdes	10115	kSGB	k__Bacteria|p__Proteobacteria|c__Gammaproteobacteria|o__Enterobacterales|f__Enterobacteriaceae|g__Klebsiella|s__Klebsiella_pneumoniae
WalshAM_2017__ERR1981174__bin.2	metaSPAdes	8022	kSGB	k__Bacteria|p__Firmicutes|c__Bacilli|o__Lactobacillales|f__Streptococcaceae|g__Streptococcus|s__Streptococcus_equinus/infantarius
WalshAM_2017__ERR1981175__bin.1	metaSPAdes	10115	kSGB	k__Bacteria|p__Proteobacteria|c__Gammaproteobacteria|o__Enterobacterales|f__Enterobacteriaceae|g__Klebsiella|s__Klebsiella_pneumoniae
WalshAM_2017__ERR1981175__bin.2	metaSPAdes	8022	kSGB	k__Bacteria|p__Firmicutes|c__Bacilli|o__Lactobacillales|f__Streptococcaceae|g__Streptococcus|s__Streptococcus_equinus/infantarius
WalshAM_2017__ERR1981175__bin.3	metaSPAdes	20058	fSGB	k__Bacteria|p__Firmicutes|c__Bacilli|o__Lactobacillales|f__Streptococcaceae
WalshAM_2017__ERR2014805__bin.1	metaSPAdes	8022	kSGB	k__Bacteria|p__Firmicutes|c__Bacilli|o__Lactobacillales|f__Streptococcaceae|g__Streptococcus|s__Streptococcus_equinus/infantarius
WalshAM_2017__ERR2014805__bin.2	metaSPAdes	7968	kSGB	k__Bacteria|p__Firmicutes|c__Bacilli|o__Lactobacillales|f__Enterococcaceae|g__Enterococcus|s__Enterococcus_faecium
WalshAM_2017__ERR2014805__bin.4	metaSPAdes	7124	kSGB	k__Bacteria|p__Firmicutes|c__Bacilli|o__Lactobacillales|f__Leuconostocaceae|g__Leuconostoc|s__Leuconostoc_pseudomesenteroides
WalshAM_2017__ERR2014805__bin.8	metaSPAdes	7869	kSGB	k__Bacteria|p__Firmicutes|c__Bacilli|o__Bacillales|f__Staphylococcaceae|g__Macrococcus|s__Macrococcus_caseolyticus
WalshAM_2017__ERR2014806__bin.2	metaSPAdes	20059	fSGB	k__Bacteria|p__Firmicutes|c__Bacilli|o__Lactobacillales|f__Streptococcaceae
WalshAM_2017__ERR2014806__bin.4	metaSPAdes	8022	kSGB	k__Bacteria|p__Firmicutes|c__Bacilli|o__Lactobacillales|f__Streptococcaceae|g__Streptococcus|s__Streptococcus_equinus/infantarius
WalshAM_2017__ERR2014807__bin.1	metaSPAdes	10115	kSGB	k__Bacteria|p__Proteobacteria|c__Gammaproteobacteria|o__Enterobacterales|f__Enterobacteriaceae|g__Klebsiella|s__Klebsiella_pneumoniae
WalshAM_2017__ERR2014807__bin.2	metaSPAdes	8022	kSGB	k__Bacteria|p__Firmicutes|c__Bacilli|o__Lactobacillales|f__Streptococcaceae|g__Streptococcus|s__Streptococcus_equinus/infantarius
WalshAM_2017__ERR2014807__bin.3	metaSPAdes	10068	kSGB	k__Bacteria|p__Proteobacteria|c__Gammaproteobacteria|o__Enterobacterales|f__Enterobacteriaceae|g__Escherichia|s__Escherichia_coli
WalshAM_2017__ERR2014808__bin.1	metaSPAdes	10115	kSGB	k__Bacteria|p__Proteobacteria|c__Gammaproteobacteria|o__Enterobacterales|f__Enterobacteriaceae|g__Klebsiella|s__Klebsiella_pneumoniae
WalshAM_2017__ERR2014809__bin.2	metaSPAdes	7106	kSGB	k__Bacteria|p__Firmicutes|c__Bacilli|o__Lactobacillales|f__Lactobacillaceae|g__Lactobacillus|s__Lactobacillus_fermentum
WalshAM_2017__ERR2014809__bin.3	metaSPAdes	8022	kSGB	k__Bacteria|p__Firmicutes|c__Bacilli|o__Lactobacillales|f__Streptococcaceae|g__Streptococcus|s__Streptococcus_equinus/infantarius
WalshAM_2017__ERR2014810__bin.2	metaSPAdes	7985	kSGB	k__Bacteria|p__Firmicutes|c__Bacilli|o__Lactobacillales|f__Streptococcaceae|g__Lactococcus|s__Lactococcus_lactis
WalshAM_2017__ERR2014810__bin.3	metaSPAdes	7202	kSGB	k__Bacteria|p__Firmicutes|c__Bacilli|o__Lactobacillales|f__Lactobacillaceae|g__Lactobacillus|s__Lactobacillus_plantarum
WalshAM_2017__ERR2014811__bin.2	metaSPAdes	8022	kSGB	k__Bacteria|p__Firmicutes|c__Bacilli|o__Lactobacillales|f__Streptococcaceae|g__Streptococcus|s__Streptococcus_equinus/infantarius
WalshAM_2017__ERR2014812__bin.1	metaSPAdes	8022	kSGB	k__Bacteria|p__Firmicutes|c__Bacilli|o__Lactobacillales|f__Streptococcaceae|g__Streptococcus|s__Streptococcus_equinus/infantarius
WalshAM_2017__ERR2014812__bin.3	metaSPAdes	10115	kSGB	k__Bacteria|p__Proteobacteria|c__Gammaproteobacteria|o__Enterobacterales|f__Enterobacteriaceae|g__Klebsiella|s__Klebsiella_pneumoniae
WalshAM_2017__ERR2014813__bin.1	metaSPAdes	10115	kSGB	k__Bacteria|p__Proteobacteria|c__Gammaproteobacteria|o__Enterobacterales|f__Enterobacteriaceae|g__Klebsiella|s__Klebsiella_pneumoniae
WalshAM_2017__ERR2014813__bin.2	metaSPAdes	8022	kSGB	k__Bacteria|p__Firmicutes|c__Bacilli|o__Lactobacillales|f__Streptococcaceae|g__Streptococcus|s__Streptococcus_equinus/infantarius
WalshAM_2017__ERR2014814__bin.1	metaSPAdes	10115	kSGB	k__Bacteria|p__Proteobacteria|c__Gammaproteobacteria|o__Enterobacterales|f__Enterobacteriaceae|g__Klebsiella|s__Klebsiella_pneumoniae
WalshAM_2017__ERR2014814__bin.2	metaSPAdes	8022	kSGB	k__Bacteria|p__Firmicutes|c__Bacilli|o__Lactobacillales|f__Streptococcaceae|g__Streptococcus|s__Streptococcus_equinus/infantarius
WalshAM_2017__ERR2014814__bin.3	metaSPAdes	20058	fSGB	k__Bacteria|p__Firmicutes|c__Bacilli|o__Lactobacillales|f__Streptococcaceae
WolfeBE_2014__mgm4524482__bin.2	metaSPAdes	16641	kSGB	k__Bacteria|p__Actinobacteria|c__Actinobacteria|o__Micrococcales|f__Brevibacteriaceae|g__Brevibacterium|s__Brevibacterium_sp_239c
WolfeBE_2014__mgm4524482__bin.3	metaSPAdes	10130	kSGB	k__Bacteria|p__Proteobacteria|c__Gammaproteobacteria|o__Enterobacterales|f__Enterobacteriaceae|g__Enterobacter|s__Enterobacter_cloacae
WolfeBE_2014__mgm4524483__bin.3	metaSPAdes	11845	kSGB	k__Bacteria|p__Proteobacteria|c__Gammaproteobacteria|o__Oceanospirillales|f__Halomonadaceae|g__Halomonas|s__Halomonas_sp_JB380
WolfeBE_2014__mgm4524483__bin.5	metaSPAdes	9845	kSGB	k__Bacteria|p__Proteobacteria|c__Gammaproteobacteria|o__Vibrionales|f__Vibrionaceae|g__Vibrio|s__Vibrio_sp_JB196
WolfeBE_2014__mgm4524483__bin.7	metaSPAdes	13904	kSGB	k__Bacteria|p__Proteobacteria|c__Gammaproteobacteria|o__Alteromonadales|f__Pseudoalteromonadaceae|g__Pseudoalteromonas|s__Pseudoalteromonas_sp_JB197
WolfeBE_2014__mgm4524484__bin.4	metaSPAdes	16639	kSGB	k__Bacteria|p__Actinobacteria|c__Actinobacteria|o__Micrococcales|f__Brevibacteriaceae|g__Brevibacterium|s__Brevibacterium_linens
WolfeBE_2014__mgm4524484__bin.5	metaSPAdes	7985	kSGB	k__Bacteria|p__Firmicutes|c__Bacilli|o__Lactobacillales|f__Streptococcaceae|g__Lactococcus|s__Lactococcus_lactis
WolfeBE_2014__mgm4524484__bin.6	metaSPAdes	10459	kSGB	k__Bacteria|p__Proteobacteria|c__Gammaproteobacteria|o__Pseudomonadales|f__Moraxellaceae|g__Psychrobacter|s__Psychrobacter_sp_JCM_18902
WolfeBE_2014__mgm4524485__bin.1	metaSPAdes	16653	kSGB	k__Bacteria|p__Actinobacteria|c__Actinobacteria|o__Micrococcales|f__Dermabacteraceae|g__Brachybacterium|s__Brachybacterium_alimentarium
WolfeBE_2014__mgm4524485__bin.2	metaSPAdes	20039	fSGB	k__Bacteria|p__Proteobacteria|c__Gammaproteobacteria|o__Pseudomonadales|f__Moraxellaceae
WolfeBE_2014__mgm4524486__bin.3	metaSPAdes	11845	kSGB	k__Bacteria|p__Proteobacteria|c__Gammaproteobacteria|o__Oceanospirillales|f__Halomonadaceae|g__Halomonas|s__Halomonas_sp_JB380
WolfeBE_2014__mgm4524486__bin.4	metaSPAdes	20036	fSGB	k__Bacteria|p__Proteobacteria|c__Gammaproteobacteria|o__Pseudomonadales|f__Moraxellaceae
WolfeBE_2014__mgm4524486__bin.7	metaSPAdes	7876	kSGB	k__Bacteria|p__Firmicutes|c__Bacilli|o__Lactobacillales|f__Carnobacteriaceae|g__Marinilactibacillus|s__Marinilactibacillus_psychrotolerans
WolfeBE_2014__mgm4524487__bin.1	metaSPAdes	19975	fSGB	k__Bacteria|p__Actinobacteria
WolfeBE_2014__mgm4524487__bin.3	metaSPAdes	19962	fSGB	k__Bacteria|p__Actinobacteria|c__Actinobacteria|o__Micrococcales|f__Brevibacteriaceae
WolfeBE_2014__mgm4524487__bin.4	metaSPAdes	19939	fSGB	k__Bacteria|p__Actinobacteria
WolfeBE_2014__mgm4524487__bin.7	metaSPAdes	17127	kSGB	k__Bacteria|p__Actinobacteria|c__Actinobacteria|o__Corynebacteriales|f__Corynebacteriaceae|g__Corynebacterium|s__Corynebacterium_casei
WolfeBE_2014__mgm4524487__bin.8	metaSPAdes	16940	kSGB	k__Bacteria|p__Actinobacteria|c__Actinobacteria|o__Micrococcales|f__Microbacteriaceae|g__Agrococcus|s__Agrococcus_casei
WolfeBE_2014__mgm4524487__bin.9	metaSPAdes	16653	kSGB	k__Bacteria|p__Actinobacteria|c__Actinobacteria|o__Micrococcales|f__Dermabacteraceae|g__Brachybacterium|s__Brachybacterium_alimentarium
WolfeBE_2014__mgm4524488__bin.1	metaSPAdes	19968	fSGB	k__Bacteria|p__Actinobacteria|c__Actinobacteria|o__Corynebacteriales|f__Corynebacteriaceae
WolfeBE_2014__mgm4524488__bin.2	metaSPAdes	16639	kSGB	k__Bacteria|p__Actinobacteria|c__Actinobacteria|o__Micrococcales|f__Brevibacteriaceae|g__Brevibacterium|s__Brevibacterium_linens
WolfeBE_2014__mgm4524488__bin.4	metaSPAdes	20019	fSGB	k__Bacteria|p__Proteobacteria|c__Gammaproteobacteria|o__Oceanospirillales|f__Halomonadaceae
WolfeBE_2014__mgm4524488__bin.5	metaSPAdes	20036	fSGB	k__Bacteria|p__Proteobacteria|c__Gammaproteobacteria|o__Pseudomonadales|f__Moraxellaceae
WolfeBE_2014__mgm4524489__bin.1	metaSPAdes	11844	kSGB	k__Bacteria|p__Proteobacteria|c__Gammaproteobacteria|o__Oceanospirillales|f__Halomonadaceae|g__Halomonas|s__Halomonas_sp_JB37
WolfeBE_2014__mgm4524489__bin.3	metaSPAdes	7984	kSGB	k__Bacteria|p__Firmicutes|c__Bacilli|o__Lactobacillales|f__Streptococcaceae|g__Lactococcus|s__Lactococcus_lactis_subsp-cremoris
WolfeBE_2014__mgm4524490__bin.1	metaSPAdes	16639	kSGB	k__Bacteria|p__Actinobacteria|c__Actinobacteria|o__Micrococcales|f__Brevibacteriaceae|g__Brevibacterium|s__Brevibacterium_linens
WolfeBE_2014__mgm4524490__bin.3	metaSPAdes	7848	kSGB	k__Bacteria|p__Firmicutes|c__Bacilli|o__Bacillales|f__Staphylococcaceae|g__Staphylococcus|s__Staphylococcus_saprophyticus
WolfeBE_2014__mgm4524490__bin.4	metaSPAdes	16653	kSGB	k__Bacteria|p__Actinobacteria|c__Actinobacteria|o__Micrococcales|f__Dermabacteraceae|g__Brachybacterium|s__Brachybacterium_alimentarium
WolfeBE_2014__mgm4524491__bin.1	metaSPAdes	7843	kSGB	k__Bacteria|p__Firmicutes|c__Bacilli|o__Bacillales|f__Staphylococcaceae|g__Staphylococcus|s__Staphylococcus_equorum
WolfeBE_2014__mgm4524491__bin.2	metaSPAdes	20092	fSGB	k__Bacteria|p__Firmicutes|c__Bacilli|o__Lactobacillales|f__Enterococcaceae
WolfeBE_2014__mgm4524491__bin.4	metaSPAdes	19970	fSGB	k__Bacteria|p__Actinobacteria|c__Actinobacteria|o__Corynebacteriales|f__Corynebacteriaceae
WolfeBE_2014__mgm4524491__bin.5	metaSPAdes	16653	kSGB	k__Bacteria|p__Actinobacteria|c__Actinobacteria|o__Micrococcales|f__Dermabacteraceae|g__Brachybacterium|s__Brachybacterium_alimentarium
WolfeBE_2014__mgm4524491__bin.6	metaSPAdes	19972	fSGB	k__Bacteria|p__Actinobacteria|c__Actinobacteria|o__Corynebacteriales|f__Corynebacteriaceae
WolfeBE_2014__mgm4524491__bin.8	metaSPAdes	19954	fSGB	k__Bacteria|p__Actinobacteria|c__Actinobacteria|o__Micrococcales|f__Brevibacteriaceae|g__Brevibacterium
WolfeBE_2014__mgm4524492__bin.4	metaSPAdes	8002	kSGB	k__Bacteria|p__Firmicutes|c__Bacilli|o__Lactobacillales|f__Streptococcaceae|g__Streptococcus|s__Streptococcus_thermophilus
WolfeBE_2014__mgm4524493__bin.1	metaSPAdes	7847	kSGB	k__Bacteria|p__Firmicutes|c__Bacilli|o__Bacillales|f__Staphylococcaceae|g__Staphylococcus|s__Staphylococcus_xylosus
WolfeBE_2014__mgm4524493__bin.4	metaSPAdes	8002	kSGB	k__Bacteria|p__Firmicutes|c__Bacilli|o__Lactobacillales|f__Streptococcaceae|g__Streptococcus|s__Streptococcus_thermophilus
WolfeBE_2014__mgm4524494__bin.1	metaSPAdes	20036	fSGB	k__Bacteria|p__Proteobacteria|c__Gammaproteobacteria|o__Pseudomonadales|f__Moraxellaceae
WolfeBE_2014__mgm4524494__bin.2	metaSPAdes	13904	kSGB	k__Bacteria|p__Proteobacteria|c__Gammaproteobacteria|o__Alteromonadales|f__Pseudoalteromonadaceae|g__Pseudoalteromonas|s__Pseudoalteromonas_sp_JB197
WolfeBE_2014__mgm4524496__bin.1	metaSPAdes	20019	fSGB	k__Bacteria|p__Proteobacteria|c__Gammaproteobacteria|o__Oceanospirillales|f__Halomonadaceae
WolfeBE_2014__mgm4524496__bin.2	metaSPAdes	16746	kSGB	k__Bacteria|p__Actinobacteria|c__Actinobacteria|o__Micrococcales|f__Micrococcaceae|g__Glutamicibacter|s__Glutamicibacter_sp_BW77
WolfeBE_2014__mgm4524496__bin.3	metaSPAdes	16639	kSGB	k__Bacteria|p__Actinobacteria|c__Actinobacteria|o__Micrococcales|f__Brevibacteriaceae|g__Brevibacterium|s__Brevibacterium_linens
WolfeBE_2014__mgm4524496__bin.4	metaSPAdes	20029	fSGB	k__Bacteria|p__Proteobacteria|c__Gammaproteobacteria|o__Alteromonadales|f__Pseudoalteromonadaceae
WolfeBE_2014__mgm4524496__bin.6	metaSPAdes	11844	kSGB	k__Bacteria|p__Proteobacteria|c__Gammaproteobacteria|o__Oceanospirillales|f__Halomonadaceae|g__Halomonas|s__Halomonas_sp_JB37
WolfeBE_2014__mgm4524496__bin.8	metaSPAdes	7843	kSGB	k__Bacteria|p__Firmicutes|c__Bacilli|o__Bacillales|f__Staphylococcaceae|g__Staphylococcus|s__Staphylococcus_equorum
WolfeBE_2014__mgm4524497__bin.1	metaSPAdes	19948	fSGB	k__Bacteria|p__Actinobacteria|c__Actinobacteria|o__Micrococcales|f__Brevibacteriaceae
WolfeBE_2014__mgm4524497__bin.3	metaSPAdes	20029	fSGB	k__Bacteria|p__Proteobacteria|c__Gammaproteobacteria|o__Alteromonadales|f__Pseudoalteromonadaceae
WolfeBE_2014__mgm4524498__bin.1	metaSPAdes	19959	fSGB	k__Bacteria|p__Actinobacteria|c__Actinobacteria|o__Micrococcales|f__Dermabacteraceae|g__Brachybacterium
WolfeBE_2014__mgm4524498__bin.4	metaSPAdes	16639	kSGB	k__Bacteria|p__Actinobacteria|c__Actinobacteria|o__Micrococcales|f__Brevibacteriaceae|g__Brevibacterium|s__Brevibacterium_linens
WolfeBE_2014__mgm4524499__bin.1	metaSPAdes	16940	kSGB	k__Bacteria|p__Actinobacteria|c__Actinobacteria|o__Micrococcales|f__Microbacteriaceae|g__Agrococcus|s__Agrococcus_casei
WolfeBE_2014__mgm4524499__bin.2	metaSPAdes	16632	kSGB	k__Bacteria|p__Actinobacteria|c__Actinobacteria|o__Micrococcales|f__Brevibacteriaceae|g__Brevibacterium|s__Brevibacterium_yomogidense
WolfeBE_2014__mgm4524499__bin.3	metaSPAdes	16654	kSGB	k__Bacteria|p__Actinobacteria|c__Actinobacteria|o__Corynebacteriales|f__Corynebacteriaceae|g__Corynebacterium|s__Corynebacterium_xerosis
WolfeBE_2014__mgm4524499__bin.4	metaSPAdes	16639	kSGB	k__Bacteria|p__Actinobacteria|c__Actinobacteria|o__Micrococcales|f__Brevibacteriaceae|g__Brevibacterium|s__Brevibacterium_linens
WolfeBE_2014__mgm4524499__bin.6	metaSPAdes	19968	fSGB	k__Bacteria|p__Actinobacteria|c__Actinobacteria|o__Corynebacteriales|f__Corynebacteriaceae
WolfeBE_2014__mgm4524500__bin.1	metaSPAdes	19968	fSGB	k__Bacteria|p__Actinobacteria|c__Actinobacteria|o__Corynebacteriales|f__Corynebacteriaceae
WolfeBE_2014__mgm4524500__bin.4	metaSPAdes	19976	fSGB	k__Bacteria|p__Actinobacteria
WolfeBE_2014__mgm4524501__bin.1	metaSPAdes	16653	kSGB	k__Bacteria|p__Actinobacteria|c__Actinobacteria|o__Micrococcales|f__Dermabacteraceae|g__Brachybacterium|s__Brachybacterium_alimentarium
WolfeBE_2014__mgm4524501__bin.2	metaSPAdes	7843	kSGB	k__Bacteria|p__Firmicutes|c__Bacilli|o__Bacillales|f__Staphylococcaceae|g__Staphylococcus|s__Staphylococcus_equorum
WolfeBE_2014__mgm4524501__bin.3	metaSPAdes	16639	kSGB	k__Bacteria|p__Actinobacteria|c__Actinobacteria|o__Micrococcales|f__Brevibacteriaceae|g__Brevibacterium|s__Brevibacterium_linens
WolfeBE_2014__mgm4524501__bin.4	metaSPAdes	17127	kSGB	k__Bacteria|p__Actinobacteria|c__Actinobacteria|o__Corynebacteriales|f__Corynebacteriaceae|g__Corynebacterium|s__Corynebacterium_casei
WolfeBE_2014__mgm4524502__bin.1	metaSPAdes	19968	fSGB	k__Bacteria|p__Actinobacteria|c__Actinobacteria|o__Corynebacteriales|f__Corynebacteriaceae
WolfeBE_2014__mgm4524502__bin.3	metaSPAdes	17127	kSGB	k__Bacteria|p__Actinobacteria|c__Actinobacteria|o__Corynebacteriales|f__Corynebacteriaceae|g__Corynebacterium|s__Corynebacterium_casei
WolfeBE_2014__mgm4524502__bin.4	metaSPAdes	20024	fSGB	k__Bacteria|p__Bacteroidetes
WolfeBE_2014__mgm4524502__bin.5	metaSPAdes	20025	fSGB	k__Bacteria|p__Bacteroidetes
WolfeBE_2014__mgm4524502__bin.6	metaSPAdes	19998	fSGB	k__Bacteria|p__Proteobacteria
WolfeBE_2014__mgm4524502__bin.7	metaSPAdes	16639	kSGB	k__Bacteria|p__Actinobacteria|c__Actinobacteria|o__Micrococcales|f__Brevibacteriaceae|g__Brevibacterium|s__Brevibacterium_linens
WolfeBE_2014__mgm4524503__bin.5	metaSPAdes	7984	kSGB	k__Bacteria|p__Firmicutes|c__Bacilli|o__Lactobacillales|f__Streptococcaceae|g__Lactococcus|s__Lactococcus_lactis_subsp-cremoris
WolfeBE_2014__mgm4524504__bin.2	metaSPAdes	12098	kSGB	k__Bacteria|p__Proteobacteria|c__Gammaproteobacteria|o__Pseudomonadales|f__Pseudomonadaceae|g__Pseudomonas|s__Pseudomonas_helleri
WolfeBE_2014__mgm4524504__bin.3	metaSPAdes	12293	kSGB	k__Bacteria|p__Proteobacteria|c__Gammaproteobacteria|o__Pseudomonadales|f__Pseudomonadaceae|g__Pseudomonas|s__Pseudomonas_putida
WolfeBE_2014__mgm4524505__bin.2	metaSPAdes	20036	fSGB	k__Bacteria|p__Proteobacteria|c__Gammaproteobacteria|o__Pseudomonadales|f__Moraxellaceae
WolfeBE_2014__mgm4524505__bin.4	metaSPAdes	19950	fSGB	k__Bacteria|p__Actinobacteria|c__Actinobacteria|o__Micrococcales|f__Microbacteriaceae
WolfeBE_2014__mgm4524505__bin.5	metaSPAdes	11845	kSGB	k__Bacteria|p__Proteobacteria|c__Gammaproteobacteria|o__Oceanospirillales|f__Halomonadaceae|g__Halomonas|s__Halomonas_sp_JB380
