# Supplementary material for: Large-scale genome-wide analysis links lactic acid bacteria from food with the gut microbiome
Source: Nat Commun. 2020 May 25;11:2610. doi: 10.1038/s41467-020-16438-8 (PMC7248083; doi:10.1038/s41467-020-16438-8)
Supplement: Supplementary file 10 — Supplementary Data 7 [file 41467_2020_16438_MOESM10_ESM.xlsx]

## Sheet: Sheet1
BinID	SGBID	Source type	Source type (more specific)
AsnicarF_2017__MV_FEI4_t2Q15__bin.2	7144	human	stool
AsnicarF_2017__MV_FEI5_t1Q14__bin.2	7038-7039	human	stool
AsnicarF_2017__MV_FEI5_t3Q15__bin.7	8002	human	stool
AsnicarF_2017__MV_FEM4_t2Q15__bin.1	8002	human	stool
BackhedF_2015__SID1_4M__bin.2	7142	human	stool
BackhedF_2015__SID103_B__bin.10	7144	human	stool
BackhedF_2015__SID103_M__bin.12	8002	human	stool
BackhedF_2015__SID128_4M__bin.19	7038-7039	human	stool
BackhedF_2015__SID130_M__bin.31	8002	human	stool
BackhedF_2015__SID133_12M__bin.20	8002	human	stool
BackhedF_2015__SID133_4M__bin.16	7142	human	stool
BackhedF_2015__SID137_4M__bin.4	7106	human	stool
BackhedF_2015__SID137_4M__bin.9	7038-7039	human	stool
BackhedF_2015__SID150_M__bin.8	8002	human	stool
BackhedF_2015__SID172_4M__bin.16	7142	human	stool
BackhedF_2015__SID172_M__bin.13	8002	human	stool
BackhedF_2015__SID179_4M__bin.24	7144	human	stool
BackhedF_2015__SID180_4M__bin.1	7144	human	stool
BackhedF_2015__SID184_4M__bin.10	7142	human	stool
BackhedF_2015__SID195_4M__bin.8	7144	human	stool
BackhedF_2015__SID201_4M__bin.12	7144	human	stool
BackhedF_2015__SID224_M__bin.16	8002	human	stool
BackhedF_2015__SID229_12M__bin.2	8002	human	stool
BackhedF_2015__SID238_4M__bin.5	7142	human	stool
BackhedF_2015__SID26_4M__bin.10	7142	human	stool
BackhedF_2015__SID263_4M__bin.13	7144	human	stool
BackhedF_2015__SID263_4M__bin.3	7144	human	stool
BackhedF_2015__SID281_4M__bin.23	7144	human	stool
BackhedF_2015__SID332_M__bin.4	8002	human	stool
BackhedF_2015__SID341_12M__bin.20	8002	human	stool
BackhedF_2015__SID343_12M__bin.12	8002	human	stool
BackhedF_2015__SID367_4M__bin.16	7144	human	stool
BackhedF_2015__SID367_M__bin.30	8002	human	stool
BackhedF_2015__SID377_M__bin.30	7061	human	stool
BackhedF_2015__SID377_M__bin.34	7202	human	stool
BackhedF_2015__SID38_12M__bin.19	7985	human	stool
BackhedF_2015__SID38_M__bin.25	7985	human	stool
BackhedF_2015__SID39_4M__bin.6	7142	human	stool
BackhedF_2015__SID397_4M__bin.5	7144	human	stool
BackhedF_2015__SID42_4M__bin.12	7144	human	stool
BackhedF_2015__SID42_4M__bin.4	7142	human	stool
BackhedF_2015__SID42_4M__bin.7	7095	human	stool
BackhedF_2015__SID503_M__bin.21	8002	human	stool
BackhedF_2015__SID504_12M__bin.24	8002	human	stool
BackhedF_2015__SID504_M__bin.51	7088	human	stool
BackhedF_2015__SID507_4M__bin.7	7144	human	stool
BackhedF_2015__SID507_B__bin.5	7144	human	stool
BackhedF_2015__SID521_4M__bin.19	7144	human	stool
BackhedF_2015__SID526_4M__bin.2	7144	human	stool
BackhedF_2015__SID526_M__bin.5	7020	human	stool
BackhedF_2015__SID532_12M__bin.13	7979-7980	human	stool
BackhedF_2015__SID532_4M__bin.12	7979-7980	human	stool
BackhedF_2015__SID544_M__bin.21	7202	human	stool
BackhedF_2015__SID560_M__bin.23	8002	human	stool
BackhedF_2015__SID567_12M__bin.10	7142	human	stool
BackhedF_2015__SID567_12M__bin.8	7095	human	stool
BackhedF_2015__SID582_4M__bin.4	7144	human	stool
BackhedF_2015__SID582_M__bin.52	7061	human	stool
BackhedF_2015__SID585_4M__bin.5	7144	human	stool
BackhedF_2015__SID587_B__bin.8	7144	human	stool
BackhedF_2015__SID589_B__bin.6	7202	human	stool
BackhedF_2015__SID590_4M__bin.26	7144	human	stool
BackhedF_2015__SID599_4M__bin.1	7144	human	stool
BackhedF_2015__SID608_4M__bin.1	7142	human	stool
BackhedF_2015__SID615_12M__bin.21	8002	human	stool
BackhedF_2015__SID624_M__bin.41	7061	human	stool
BackhedF_2015__SID626_4M__bin.19	7142	human	stool
BackhedF_2015__SID633_4M__bin.3	7038-7039	human	stool
BackhedF_2015__SID635_12M__bin.4	8002	human	stool
BackhedF_2015__SID637_12M__bin.20	7985	human	stool
BackhedF_2015__SID637_M__bin.5	8002	human	stool
BackhedF_2015__SID640_M__bin.48	8002	human	stool
BackhedF_2015__SID7_M__bin.31	8002	human	stool
BackhedF_2015__SID7_M__bin.44	7020	human	stool
BackhedF_2015__SID70_12M__bin.35	8002	human	stool
BackhedF_2015__SID70_B__bin.17	7202	human	stool
BackhedF_2015__SID82_12M__bin.39	7985	human	stool
Bengtsson-PalmeJ_2015__TRAVELRES20__bin.18	8002	human	stool
Bengtsson-PalmeJ_2015__TRAVELRES20__bin.76	7044	human	stool
Bengtsson-PalmeJ_2015__TRAVELRES23__bin.97	8002	human	stool
Bengtsson-PalmeJ_2015__TRAVELRES30__bin.58	8002	human	stool
Bengtsson-PalmeJ_2015__TRAVELRES31__bin.19	8002	human	stool
Bengtsson-PalmeJ_2015__TRAVELRES33__bin.40	8002	human	stool
Bengtsson-PalmeJ_2015__TRAVELRES55__bin.89	8002	human	stool
Bengtsson-PalmeJ_2015__TRAVELRES60__bin.97	8002	human	stool
Bengtsson-PalmeJ_2015__TRAVELRES7__bin.115	8002	human	stool
Bengtsson-PalmeJ_2015__TRAVELRES70__bin.48	8002	human	stool
BertuzziAS_2018__ERR2212267__bin.2	7985	food	surface ripened cheese
BertuzziAS_2018__ERR2212268__bin.1	7985	food	surface ripened cheese
BertuzziAS_2018__ERR2212268__bin.3	7048	food	surface ripened cheese
BertuzziAS_2018__ERR2212269__bin.2	7048	food	surface ripened cheese
BertuzziAS_2018__ERR2212269__bin.4	7985	food	surface ripened cheese
BertuzziAS_2018__ERR2212269__bin.5	8002	food	surface ripened cheese
BertuzziAS_2018__ERR2212270__bin.1	7985	food	surface ripened cheese
BertuzziAS_2018__ERR2212270__bin.3	8002	food	surface ripened cheese
BertuzziAS_2018__ERR2212270__bin.5	7048	food	surface ripened cheese
BertuzziAS_2018__ERR2212271__bin.4	7048	food	surface ripened cheese
BertuzziAS_2018__ERR2212271__bin.5	7985	food	surface ripened cheese
BertuzziAS_2018__ERR2212272__bin.1	7142	food	surface ripened cheese
BertuzziAS_2018__ERR2212272__bin.4	8002	food	surface ripened cheese
BertuzziAS_2018__ERR2212272__bin.5	7985	food	surface ripened cheese
BertuzziAS_2018__ERR2212273__bin.1	7985	food	surface ripened cheese
BertuzziAS_2018__ERR2212273__bin.8	7048	food	surface ripened cheese
BertuzziAS_2018__ERR2212274__bin.1	8002	food	surface ripened cheese
BertuzziAS_2018__ERR2212274__bin.2	7985	food	surface ripened cheese
BertuzziAS_2018__ERR2212274__bin.6	7048	food	surface ripened cheese
BertuzziAS_2018__ERR2212275__bin.1	7985	food	surface ripened cheese
BertuzziAS_2018__ERR2212275__bin.3	7048	food	surface ripened cheese
BertuzziAS_2018__ERR2212275__bin.4	8002	food	surface ripened cheese
BertuzziAS_2018__ERR2212276__bin.2	7142	food	surface ripened cheese
BertuzziAS_2018__ERR2212276__bin.3	7985	food	surface ripened cheese
BertuzziAS_2018__ERR2212276__bin.5	7048	food	surface ripened cheese
BertuzziAS_2018__ERR2212277__bin.4	7048	food	surface ripened cheese
BertuzziAS_2018__ERR2212277__bin.5	7985	food	surface ripened cheese
BertuzziAS_2018__ERR2212278__bin.2	8002	food	surface ripened cheese
BertuzziAS_2018__ERR2212278__bin.5	7142	food	surface ripened cheese
BertuzziAS_2018__ERR2212278__bin.6	7048	food	surface ripened cheese
BertuzziAS_2018__ERR2212279__bin.4	7985	food	surface ripened cheese
BertuzziAS_2018__ERR2212279__bin.7	7048	food	surface ripened cheese
BertuzziAS_2018__ERR2212280__bin.1	8002	food	surface ripened cheese
BertuzziAS_2018__ERR2212280__bin.2	7048	food	surface ripened cheese
BertuzziAS_2018__ERR2212280__bin.5	7985	food	surface ripened cheese
BertuzziAS_2018__ERR2212281__bin.5	7985	food	surface ripened cheese
BertuzziAS_2018__ERR2212281__bin.8	8002	food	surface ripened cheese
BertuzziAS_2018__ERR2212281__bin.9	7048	food	surface ripened cheese
BertuzziAS_2018__ERR2212282__bin.2	7985	food	surface ripened cheese
BertuzziAS_2018__ERR2212282__bin.3	8002	food	surface ripened cheese
BertuzziAS_2018__ERR2212282__bin.4	7048	food	surface ripened cheese
BertuzziAS_2018__ERR2212283__bin.1	7985	food	surface ripened cheese
BertuzziAS_2018__ERR2212283__bin.2	7048	food	surface ripened cheese
BertuzziAS_2018__ERR2212283__bin.3	8002	food	surface ripened cheese
BertuzziAS_2018__ERR2212284__bin.1	7048	food	surface ripened cheese
BertuzziAS_2018__ERR2212284__bin.3	7985	food	surface ripened cheese
BertuzziAS_2018__ERR2212284__bin.5	8002	food	surface ripened cheese
BertuzziAS_2018__ERR2212285__bin.1	7985	food	surface ripened cheese
BertuzziAS_2018__ERR2212285__bin.3	8002	food	surface ripened cheese
BertuzziAS_2018__ERR2212285__bin.4	7048	food	surface ripened cheese
BertuzziAS_2018__ERR2212286__bin.3	7985	food	surface ripened cheese
BertuzziAS_2018__ERR2212286__bin.7	8002	food	surface ripened cheese
BertuzziAS_2018__ERR2212287__bin.3	7985	food	surface ripened cheese
BertuzziAS_2018__ERR2212287__bin.4	8002	food	surface ripened cheese
BertuzziAS_2018__ERR2212287__bin.7	7048	food	surface ripened cheese
BertuzziAS_2018__ERR2212288__bin.1	8002	food	surface ripened cheese
BertuzziAS_2018__ERR2212288__bin.4	7985	food	surface ripened cheese
BertuzziAS_2018__ERR2212288__bin.7	7048	food	surface ripened cheese
BertuzziAS_2018__ERR2212289__bin.1	8002	food	surface ripened cheese
BertuzziAS_2018__ERR2212289__bin.12	7985	food	surface ripened cheese
BertuzziAS_2018__ERR2212289__bin.8	7048	food	surface ripened cheese
BertuzziAS_2018__ERR2212290__bin.14	7048	food	surface ripened cheese
BertuzziAS_2018__ERR2212290__bin.4	7985	food	surface ripened cheese
BertuzziAS_2018__ERR2212290__bin.8	8002	food	surface ripened cheese
BertuzziAS_2018__ERR2212291__bin.3	7048	food	surface ripened cheese
BertuzziAS_2018__ERR2212291__bin.5	7985	food	surface ripened cheese
BertuzziAS_2018__ERR2212292__bin.1	7985	food	surface ripened cheese
BertuzziAS_2018__ERR2212292__bin.2	8002	food	surface ripened cheese
BertuzziAS_2018__ERR2212292__bin.9	7048	food	surface ripened cheese
BertuzziAS_2018__ERR2212293__bin.1	8002	food	surface ripened cheese
BertuzziAS_2018__ERR2212293__bin.2	7985	food	surface ripened cheese
BertuzziAS_2018__ERR2212294__bin.1	7048	food	surface ripened cheese
BertuzziAS_2018__ERR2212294__bin.10	7985	food	surface ripened cheese
BertuzziAS_2018__ERR2212294__bin.7	8002	food	surface ripened cheese
BertuzziAS_2018__ERR2212295__bin.2	8002	food	surface ripened cheese
BertuzziAS_2018__ERR2212295__bin.7	7985	food	surface ripened cheese
BertuzziAS_2018__ERR2212296__bin.1	7985	food	surface ripened cheese
BertuzziAS_2018__ERR2212296__bin.3	8002	food	surface ripened cheese
BertuzziAS_2018__ERR2212297__bin.11	7985	food	surface ripened cheese
BertuzziAS_2018__ERR2212298__bin.2	8002	food	surface ripened cheese
BertuzziAS_2018__ERR2212298__bin.9	7985	food	surface ripened cheese
BertuzziAS_2018__ERR2212299__bin.2	7048	food	surface ripened cheese
BertuzziAS_2018__ERR2212299__bin.6	7985	food	surface ripened cheese
BertuzziAS_2018__ERR2212300__bin.11	7985	food	surface ripened cheese
BertuzziAS_2018__ERR2212300__bin.4	7048	food	surface ripened cheese
BertuzziAS_2018__ERR2212301__bin.10	7985	food	surface ripened cheese
BertuzziAS_2018__ERR2212301__bin.2	7048	food	surface ripened cheese
BertuzziAS_2018__ERR2212301__bin.6	8002	food	surface ripened cheese
BertuzziAS_2018__ERR2212302__bin.3	7985	food	surface ripened cheese
BertuzziAS_2018__ERR2212302__bin.4	8002	food	surface ripened cheese
BritoIL_2016__M1.23.ST__bin.7	7061	human	stool
BritoIL_2016__M1.36.ST__bin.26	7061	human	stool
BritoIL_2016__M1.37.ST__bin.45	7061	human	stool
BritoIL_2016__M1.64.ST__bin.3	7061	human	stool
BritoIL_2016__M1.7.ST__bin.16	7061	human	stool
BritoIL_2016__M2.33.ST__bin.63	7061	human	stool
BritoIL_2016__M2.36.ST__bin.35	7061	human	stool
BritoIL_2016__M2.38.ST__bin.29	7979-7980	human	stool
BritoIL_2016__M2.40.ST__bin.37	7979-7980	human	stool
BritoIL_2016__M2.5.ST__bin.25	7979-7980	human	stool
BritoIL_2016__M2.56.ST__bin.19	7088	human	stool
BritoIL_2016__M2.56.ST__bin.55	7061	human	stool
BritoIL_2016__W1.36.ST__bin.13	7061	human	stool
BritoIL_2016__W1.42.ST__bin.64	7121	human	stool
BritoIL_2016__W2.34.ST__bin.53	7061	human	stool
BritoIL_2016__W2.43.ST__bin.66	7061	human	stool
BritoIL_2016__W2.45.ST__bin.10	7061	human	stool
BritoIL_2016__W2.48.ST__bin.54	7121	human	stool
BritoIL_2016__W2.62.ST__bin.57	7979-7980	human	stool
BritoIL_2016__WL.44.ST__bin.55	7061	human	stool
ChengpingW_2017__AS10raw__bin.29	7095	human	stool
ChengpingW_2017__AS10raw__bin.37	7050	human	stool
ChengpingW_2017__AS130raw__bin.3	7044	human	stool
ChengpingW_2017__AS41raw__bin.27	7041	human	stool
ChengpingW_2017__AS41raw__bin.31	7088	human	stool
ChengpingW_2017__AS66raw__bin.13	7061	human	stool
ChengpingW_2017__AS66raw__bin.4	7088	human	stool
ChengpingW_2017__AS74raw__bin.1	7061	human	stool
CM_cf__CF_TNFC048IS_t2M15__bin.6	7106	human	airways
CM_cf__CF_TNFC059IS_t2M15__bin.12	7106	human	airways
CM_madagascar__A09_02_1FE__bin.43	7061	human	stool
CM_madagascar__A11_01_1FE__bin.25	7082	human	stool
CM_madagascar__A20_01_1FE__bin.4	7979-7980	human	stool
CM_madagascar__A36_01_1FE__bin.4	7979-7980	human	stool
CM_madagascar__A46_02_1FE__bin.30	7061	human	stool
CM_madagascar__A47_02_1FE__bin.28	7979-7980	human	stool
CM_madagascar__A48_01_1FE__bin.9	7979-7980	human	stool
CM_madagascar__A62_01_1FE__bin.11	7979-7980	human	stool
CM_madagascar__A68_01_1FE__bin.23	7979-7980	human	stool
CM_madagascar__A81_03_1FE__bin.34	7985	human	stool
CM_madagascar__A83_02_1FE__bin.72	7061	human	stool
CM_madagascar__A85_01_1FE__bin.29	7061	human	stool
CM_madagascar__A85_01_1FE__bin.37	7979-7980	human	stool
CM_madagascar__A88_02_1FE__bin.29	7061	human	stool
CM_madagascar__V01_01_1FE__bin.48	7979-7980	human	stool
CM_madagascar__V36_02_2FE__bin.29	7061	human	stool
CM_madagascar__V40_01_1FE__bin.14	7985	human	stool
CM_madagascar__V48_03_2FE__bin.28	7979-7980	human	stool
CM_madagascar__V53_02_1FE__bin.34	7061	human	stool
CM_periimplantitis__SP_283SPI_T016__bin.13	7144	human	oral cavity
CM_periimplantitis__SP_283SPI_T016__bin.17	7038-7039	human	oral cavity
CM_periimplantitis__SP_283SPI_T016__bin.24	7106	human	oral cavity
CosteaPI_2017__alien-11-600-0__bin.61	7985	human	stool
CosteaPI_2017__alien-11-632-0__bin.41	8002	human	stool
CosteaPI_2017__alien-11-637-0__bin.46	8002	human	stool
CosteaPI_2017__alien-11-877-0__bin.3	7985	human	stool
CosteaPI_2017__donald1-11-30-0__bin.7	8002	human	stool
CosteaPI_2017__donald2-11-0-0__bin.17	8002	human	stool
CosteaPI_2017__donald2-11-0-0__bin.41	7050	human	stool
CosteaPI_2017__donald2-11-30-0__bin.18	7050	human	stool
CosteaPI_2017__donald2-11-30-0__bin.22	8002	human	stool
CosteaPI_2017__donald2-11-7-0__bin.35	7050	human	stool
CosteaPI_2017__donald5-11-7-0__bin.61	8002	human	stool
CosteaPI_2017__halbarad-11-0-0__bin.22	8002	human	stool
CosteaPI_2017__halbarad-11-773-0__bin.40	8002	human	stool
CosteaPI_2017__mickey5-11-0-0__bin.9	8002	human	stool
CosteaPI_2017__mickey5-11-7-0__bin.12	8002	human	stool
CosteaPI_2017__peacemaker-11-60-0__bin.52	8002	human	stool
CosteaPI_2017__peacemaker-11-773-0__bin.9	8002	human	stool
CosteaPI_2017__peacemaker-11-918-0__bin.16	8002	human	stool
CosteaPI_2017__peacemaker2-11-0-0__bin.35	8002	human	stool
CosteaPI_2017__pluto3-11-0-0__bin.28	8002	human	stool
CosteaPI_2017__scavenger-11-392-0__bin.17	8002	human	stool
CosteaPI_2017__SID713A030-11-0-0__bin.6	7044	human	stool
CosteaPI_2017__SID713A030-11-0-0__bin.61	7061	human	stool
CosteaPI_2017__SID713A030-11-90-0__bin.47	7061	human	stool
CosteaPI_2017__SID713A037-11-0-0__bin.40	8002	human	stool
CosteaPI_2017__SID713A039-11-0-0__bin.25	7061	human	stool
CosteaPI_2017__SID713A040-11-0-0__bin.1	7989	human	stool
CosteaPI_2017__SID713A040-11-0-0__bin.39	8002	human	stool
CosteaPI_2017__SID713A040-11-0-0__bin.67	7985	human	stool
CosteaPI_2017__SID713A049-11-0-0__bin.66	7048	human	stool
CosteaPI_2017__SID713A053-11-0-0__bin.33	7985	human	stool
CosteaPI_2017__SID713A055-11-90-0__bin.7	7061	human	stool
CosteaPI_2017__SID713A062-11-0-0__bin.66	7082	human	stool
CosteaPI_2017__SID713A068-11-0-0__bin.35	8002	human	stool
CosteaPI_2017__SID713A068-11-0-0__bin.40	7979-7980	human	stool
CosteaPI_2017__SID713A078-11-90-0__bin.6	7095	human	stool
CosteaPI_2017__SID713B003-11-90-0__bin.48	7061	human	stool
CosteaPI_2017__SID713B007-11-90-0__bin.19	7061	human	stool
CosteaPI_2017__SID713B016-11-90-0__bin.10	8002	human	stool
CosteaPI_2017__SID713B025-11-0-0__bin.1	7061	human	stool
CosteaPI_2017__SID713B029-11-0-0__bin.31	8002	human	stool
CosteaPI_2017__SID713B029-11-90-0__bin.1	8002	human	stool
CosteaPI_2017__SID713B030-11-0-0__bin.18	7061	human	stool
CosteaPI_2017__SID713B040-11-90-0__bin.98	7061	human	stool
CosteaPI_2017__SID713B043-11-90-0__bin.11	7061	human	stool
CosteaPI_2017__SID713B051-11-0-0__bin.26	7061	human	stool
CosteaPI_2017__SID713B076-11-90-0__bin.45	7061	human	stool
Escobar-ZepedaA_2016__SRR2081070__bin.19	7985	food	mexican ripened cheese
Escobar-ZepedaA_2016__SRR2081070__bin.27	7979-7980	food	mexican ripened cheese
Escobar-ZepedaA_2016__SRR2081070__bin.7	7196	food	mexican ripened cheese
FengQ_2015__SID31009__bin.34	8002	human	stool
FengQ_2015__SID31009__bin.49	7020	human	stool
FengQ_2015__SID31021__bin.14	8002	human	stool
FengQ_2015__SID31129__bin.14	8002	human	stool
FengQ_2015__SID31300__bin.9	8002	human	stool
FengQ_2015__SID31343__bin.13	7106	human	stool
FengQ_2015__SID31343__bin.46	7050	human	stool
FengQ_2015__SID31446__bin.13	7144	human	stool
FengQ_2015__SID31582__bin.41	8002	human	stool
FengQ_2015__SID31705__bin.25	7020	human	stool
FengQ_2015__SID31705__bin.33	7088	human	stool
FengQ_2015__SID31723__bin.6	8002	human	stool
FengQ_2015__SID31750__bin.46	7142	human	stool
FengQ_2015__SID31766__bin.37	8002	human	stool
FengQ_2015__SID31865__bin.56	8002	human	stool
FengQ_2015__SID31868__bin.44	7144	human	stool
FengQ_2015__SID530026__bin.17	8002	human	stool
FengQ_2015__SID530028__bin.7	8002	human	stool
FengQ_2015__SID530041__bin.15	8002	human	stool
FengQ_2015__SID530050__bin.1	7038-7039	human	stool
FengQ_2015__SID530052__bin.39	8002	human	stool
FengQ_2015__SID530054__bin.57	8002	human	stool
FengQ_2015__SID530075__bin.33	7050	human	stool
FengQ_2015__SID530119__bin.57	7095	human	stool
FengQ_2015__SID530163__bin.14	7082	human	stool
FengQ_2015__SID530163__bin.2	7038-7039	human	stool
FengQ_2015__SID530163__bin.3	7202	human	stool
FengQ_2015__SID530163__bin.42	7106	human	stool
FengQ_2015__SID530172__bin.17	7044	human	stool
FengQ_2015__SID530172__bin.29	8002	human	stool
FengQ_2015__SID530177__bin.58	8002	human	stool
FengQ_2015__SID530251__bin.20	8002	human	stool
FengQ_2015__SID530297__bin.24	8002	human	stool
FengQ_2015__SID530315__bin.47	7088	human	stool
FengQ_2015__SID530315__bin.63	7050	human	stool
FengQ_2015__SID530450__bin.14	8002	human	stool
FengQ_2015__SID531155__bin.4	8002	human	stool
FengQ_2015__SID531281__bin.17	7050	human	stool
FengQ_2015__SID531424__bin.9	7038-7039	human	stool
FengQ_2015__SID531469__bin.50	8002	human	stool
FengQ_2015__SID532749__bin.41	8002	human	stool
FengQ_2015__SID532779__bin.89	8002	human	stool
FengQ_2015__SID532802__bin.49	8002	human	stool
FerrettiP_2018__CA_C10002IS2023FE_t2M15__bin.1	7045	human	stool
FerrettiP_2018__CA_C10007MS2099VA_t0M15__bin.2	7038-7039	human	vagina
FerrettiP_2018__CA_C10023IS2401FE_t5M16__bin.1	7038-7039	human	stool
FerrettiP_2018__CA_C10024MS2405VA_t0M15__bin.1	7045	human	vagina
FerrettiP_2018__CA_C10032MS2545VA_t0M15__bin.1	7045	human	vagina
FerrettiP_2018__CA_C10034MS2581VA_t0M16__bin.1	7045	human	vagina
FerrettiP_2018__CA_C10035MS2599VA_t0M15__bin.1	7045	human	vagina
FerrettiP_2018__CA_C10043MS2743VA_t0M15__bin.2	7045	human	vagina
FerrettiP_2018__CA_C10049IS2866FE_t4M16__bin.2	7038-7039	human	stool
GCA_000006865	7985	food	cheese
GCA_000008065	7041	human	NA
GCA_000008925	7082	human	stool
GCA_000010005	7095	human	stool
GCA_000010145	7106	food	fermented food
GCA_000011045	7144	human	stool
GCA_000011825	8002	food	yogurt
GCA_000011845	8002	food	yogurt
GCA_000011985	7044	human	stool
GCA_000014405	7020	food	starter culture
GCA_000014425	7038-7039	human	NA
GCA_000014445	7126	NA	NA
GCA_000014465	7196	NA	NA
GCA_000014485	8002	food	yogurt and mozzarella cheese
GCA_000014525	7142	food	cheese
GCA_000015385	7048	food	cheese
GCA_000016825	7095	human	NA
GCA_000019245	7142	food	koumiss
GCA_000023085	7202	NA	NA
GCA_000025045	7985	food	sprouts
GCA_000026065	7248	food	sausage
GCA_000026405	7122	NA	NA
GCA_000026485	7142	food	cheese
GCA_000026505	7144	human	stool
GCA_000026525	7144	NA	NA
GCA_000056065	7020	food	yogurt
GCA_000091405	7041	other	poultry
GCA_000091765	7045	other	chicken
GCA_000143435	7082	human	milk
GCA_000143645	7038-7039	human	NA
GCA_000143745	7202	human	NA
GCA_000148815	7202	NA	NA
GCA_000155515	7142	human	stool
GCA_000155915	7034-7035	human	vagina
GCA_000155935	7038-7039	human	vagina
GCA_000159215	7106	human	NA
GCA_000159335	7034-7035	human	vagina
GCA_000159355	7041	human	NA
GCA_000159375	7061	human	NA
GCA_000159395	7082	human	NA
GCA_000159455	7095	human	NA
GCA_000159475	7095	human	stool
GCA_000159495	7142	human	NA
GCA_000159615	7095	human	NA
GCA_000159715	7044	human	NA
GCA_000160175	7144	human	NA
GCA_000160515	7045	human	NA
GCA_000160595	7126	human	NA
GCA_000160715	7095	human	NA
GCA_000160855	7048	human	NA
GCA_000161895	7034-7035	human	vagina
GCA_000161915	7045	human	NA
GCA_000162255	7045	human	NA
GCA_000162315	7045	human	NA
GCA_000162335	7034-7035	human	vagina
GCA_000162395	7106	human	NA
GCA_000162435	7034-7035	human	vagina
GCA_000165775	7048	food	pasture gramineae
GCA_000165885	7045	human	NA
GCA_000168255	7095	NA	NA
GCA_000173255	7144	NA	NA
GCA_000175035	7034-7035	human	vagina
GCA_000175055	7038-7039	human	NA
GCA_000176975	7045	human	NA
GCA_000176995	7038-7039	human	NA
GCA_000177035	7038-7039	human	NA
GCA_000177415	7038-7039	human	NA
GCA_000177575	7045	human	NA
GCA_000179375	7020	human	NA
GCA_000179435	7095	other	rodent
GCA_000179455	7095	other	rodent
GCA_000179475	7082	human	vagina
GCA_000179875	7121	NA	NA
GCA_000182835	7020	food	dairy
GCA_000182855	7050	other	porcine stool
GCA_000182875	8002	food	yogurt and cheese
GCA_000185085	7121	NA	NA
GCA_000189515	7048	food	dairy
GCA_000191165	7020	food	yogurt starter culture
GCA_000191545	7050	other	swine stool
GCA_000192165	7020	human	NA
GCA_000192705	7985	human	vagina
GCA_000193635	7114	food	kimchi
GCA_000194115	7050	other	pig ileum
GCA_000194765	7142	food	koumiss
GCA_000194785	7142	food	dairy
GCA_000195355	7048	human	vagina
GCA_000195375	7144	human	stool
GCA_000203855	7202	human	oral cavity
GCA_000204985	7041	other	porcine small intetsine
GCA_000205485	7979-7980	human	blood
GCA_000210515	7106	human	milk
GCA_000211375	7220	other	ethanol
GCA_000212475	7979-7980	other	rainbow trout
GCA_000213885	7979-7980	other	rainbow trout
GCA_000215465	7082	NA	NA
GCA_000217735	7082	NA	NA
GCA_000217755	7061	NA	NA
GCA_000219475	7041	other	piglet stool
GCA_000224985	7061	other	cow
GCA_000225325	7164	food	sourdough stareter
GCA_000225845	7061	NA	NA
GCA_000226235	7144	NA	NA
GCA_000233755	7144	NA	NA
GCA_000234825	7126	food	kimchi
GCA_000235705	7249	food	dry fermented sausage
GCA_000235785	7144	food	dairy starter
GCA_000235865	7144	human	NA
GCA_000236455	7095	NA	NA
GCA_000236515	7979-7980	food	cheese
GCA_000236535	7979-7980	other	rainbow trout
GCA_000239895	7122	NA	NA
GCA_000239915	7122	NA	NA
GCA_000239935	7122	NA	NA
GCA_000239955	7115	NA	NA
GCA_000247735	7202	food	glass silage
GCA_000248095	7088	other	sus scrofa domesticus small intestine
GCA_000253395	8002	food	milk
GCA_000260335	7082	other	chicken
GCA_000262675	8002	food	yogurt block
GCA_000269705	7979-7980	food	cheese
GCA_000269925	7979-7980	other	yellowtail
GCA_000269945	7979-7980	other	yellowtail
GCA_000283135	7038-7039	human	milk
GCA_000284675	8002	NA	NA
GCA_000284695	7020	food	fermented milk
GCA_000284715	7020	food	fermented milk
GCA_000284735	7985	NA	NA
GCA_000298115	7220	food	grass silage
GCA_000301115	7045	human	NA
GCA_000301135	7045	human	NA
GCA_000305995	7979-7980	food	turkey meat
GCA_000309565	7142	food	corn silage
GCA_000309585	7142	food	corn silage
GCA_000309605	7142	food	corn silage
GCA_000309625	7142	food	wine
GCA_000309645	7142	human	blood
GCA_000309665	7142	food	cheese
GCA_000309685	7142	human	blood
GCA_000309705	7142	food	wine
GCA_000309725	7142	food	cheese
GCA_000309745	7142	food	cheese
GCA_000309765	7142	NA	NA
GCA_000309785	7142	NA	NA
GCA_000311945	7144	NA	NA
GCA_000311965	7144	NA	NA
GCA_000318035	7142	NA	NA
GCA_000335495	8002	food	curd, fermented milk product
GCA_000335515	8002	food	curd, fermented milk product
GCA_000338115	7202	human	stool
GCA_000344575	7985	other	kitchen sink drain
GCA_000347515	7202	food	cheese
GCA_000348965	7985	food	dairy
GCA_000359625	7196	food	suguki
GCA_000376145	7142	NA	NA
GCA_000387565	7020	food	sorghum malt bear
GCA_000388095	7142	food	fermented milk
GCA_000389675	7044	NA	NA
GCA_000392485	7202	food	dairy
GCA_000397165	7106	food	dairy
GCA_000400585	7142	food	fermented milk
GCA_000406345	7038-7039	human	stool
GCA_000407125	7979-7980	NA	NA
GCA_000407645	7979-7980	NA	NA
GCA_000409675	7020	food	cheese
GCA_000409815	7142	human	oral cavity
GCA_000409835	7142	food	dairy
GCA_000409855	7142	food	dairy
GCA_000409875	7142	food	cereal
GCA_000409895	7142	food	dairy
GCA_000409935	7142	food	dairy
GCA_000409955	7142	human	stool
GCA_000409975	7142	food	dairy
GCA_000409995	7142	human	oral cavity
GCA_000410015	7142	human	stool
GCA_000410035	7142	food	cereal
GCA_000410055	7142	human	NA
GCA_000410075	7142	food	dairy
GCA_000410095	7142	food	cereal
GCA_000410115	7142	food	dairy
GCA_000410135	7142	food	dairy
GCA_000410155	7142	food	dairy
GCA_000410175	7142	other	animal stool
GCA_000410195	7142	human	stool
GCA_000410215	7142	human	NA
GCA_000410235	7142	food	dairy
GCA_000410255	7142	food	dairy
GCA_000410275	7142	food	dairy
GCA_000410295	7142	food	cereal
GCA_000410315	7142	food	dairy
GCA_000410335	7142	food	cereal
GCA_000410355	7142	food	dairy
GCA_000410375	7142	food	dairy
GCA_000410395	7142	food	dairy
GCA_000410415	7142	human	stool
GCA_000410435	7142	food	dairy
GCA_000410455	7142	food	dairy
GCA_000410475	7142	food	dairy
GCA_000410495	7142	food	dairy
GCA_000410795	7202	food	sourdough
GCA_000410995	7095	other	piglet
GCA_000412205	7202	other	malt production steep water
GCA_000414365	7144	food	milk
GCA_000417005	7106	human	stool
GCA_000418475	7144	human	stool
GCA_000418495	7144	human	stool
GCA_000418515	7142	human	stool
GCA_000422165	7048	NA	NA
GCA_000432055	7061	human	stool
GCA_000434755	8002	human	stool
GCA_000439275	7095	other	rat stool
GCA_000439915	7038-7039	human	vagina
GCA_000442765	7050	human	stool
GCA_000442825	7044	NA	NA
GCA_000442845	7985	food	sourdough bread
GCA_000442865	7044	NA	NA
GCA_000447905	7985	food	cheese starter culture
GCA_000447945	7126	food	cheese starter culture
GCA_000447985	7985	food	cheese starter culture
GCA_000466785	7106	human	milk
GCA_000466805	7034-7035	human	vagina
GCA_000466845	7202	food	milk product
GCA_000466865	7144	food	soured milk product
GCA_000466885	7045	human	vagina
GCA_000466905	7202	food	milk product
GCA_000469365	7196	human	stool
GCA_000469705	7044	NA	NA
GCA_000469745	7044	NA	NA
GCA_000469765	7044	NA	NA
GCA_000472265	7106	human	stool
GCA_000472345	7142	NA	NA
GCA_000473935	7202	human	stool
GCA_000474615	7142	food	cheese
GCA_000474675	7196	other	drosophila intestine
GCA_000474695	7202	other	drosophila malanogaster
GCA_000477515	7106	food	yogurt
GCA_000478255	7985	food	frozen peas
GCA_000478625	7248	NA	NA
GCA_000479375	7985	food	koumiss
GCA_000488975	7985	food	starter culture
GCA_000493335	7048	NA	NA
GCA_000493355	7985	NA	NA
GCA_000493455	7048	NA	NA
GCA_000493515	7048	NA	NA
GCA_000493555	7048	NA	NA
GCA_000493575	7048	NA	NA
GCA_000496435	7106	human	NA
GCA_000497065	7045	human	stool
GCA_000497795	7044	food	yogurt starter culture
GCA_000497815	7044	food	yogurt starter culture
GCA_000498675	7041	other	diabetes resistant rat
GCA_000500565	8002	food	yogurt and cheese
GCA_000504505	7979-7980	human	stool
GCA_000507045	7202	food	fermented soybean
GCA_000508405	7144	human	stool
GCA_000508505	7122	human	stool
GCA_000508845	7142	NA	NA
GCA_000510825	7142	NA	NA
GCA_000512955	7126	food	kimchi
GCA_000521265	8002	food	fontina cheese
GCA_000521285	8002	food	artisanal goat cheese
GCA_000521305	8002	food	raw goat milk
GCA_000521325	8002	food	fontina cheese
GCA_000525715	7048	food	dairy
GCA_000526755	7196	other	sheep rumen
GCA_000529385	7082	other	pig stool
GCA_000572065	8002	food	buffalo mozzarella curd
GCA_000572095	8002	food	cow milk
GCA_000582665	7142	food	dairy
GCA_000604105	7202	NA	NA
GCA_000604145	7202	food	cheese
GCA_000604365	7202	food	sheep cheese
GCA_000615095	7020	NA	NA
GCA_000615125	7038-7039	human	stool
GCA_000615165	7044	NA	NA
GCA_000615245	7144	NA	NA
GCA_000615325	7202	NA	NA
GCA_000615365	7248	NA	NA
GCA_000615405	7985	NA	NA
GCA_000648755	7202	food	kimchi
GCA_000686485	7126	food	cheese starter culture
GCA_000687495	7202	other	sheep
GCA_000698885	8002	food	dairy
GCA_000699985	7144	human	vagina
GCA_000703145	7985	other	cow
GCA_000709265	7121	food	kimchi
GCA_000712495	7144	NA	NA
GCA_000712505	7144	NA	NA
GCA_000712515	7144	NA	NA
GCA_000712555	7095	food	sourdough
GCA_000712565	7095	food	sourdough
GCA_000721865	7985	food	milk
GCA_000722535	7095	food	sourdough
GCA_000731855	7202	food	wine
GCA_000735255	7144	human	stool
GCA_000736295	7142	human	stool
GCA_000739975	7979-7980	NA	NA
GCA_000743075	7144	human	saliva
GCA_000743895	7202	other	drosophila malanogaster
GCA_000751235	7020	food	dairy
GCA_000751275	7020	food	dairy
GCA_000751635	7020	food	dairy
GCA_000751655	7020	food	dairy
GCA_000751695	7020	food	dairy
GCA_000751895	7020	food	dairy
GCA_000755625	7248	food	kimchi
GCA_000756355	7126	food	fermented pulque
GCA_000758185	7095	food	sourdough
GCA_000758365	7082	other	swine
GCA_000759595	7985	other	drosophila melanogaster
GCA_000761115	7985	food	mesocarp of euterpe oleracea
GCA_000761565	7985	food	cheese
GCA_000762955	7202	human	vagina
GCA_000764285	7202	food	mango
GCA_000765455	7048	NA	NA
GCA_000765465	7048	food	dairy
GCA_000766905	7088	human	stool
GCA_000784375	7144	human	stool
GCA_000784395	7144	human	stool
GCA_000784405	7144	human	stool
GCA_000784455	7196	food	kimchi
GCA_000786395	7044	human	stool
GCA_000786755	7985	food	artisanal cheese
GCA_000787735	7126	food	fermented food
GCA_000789175	7088	other	bovine
GCA_000801045	7144	human	stool
GCA_000805355	7249	food	fermented food
GCA_000807375	7985	food	raw milk
GCA_000807975	7196	food	brewery
GCA_000813025	7061	other	equine stool
GCA_000814485	7144	human	oral cavity
GCA_000814725	7196	other	drosophila intestine
GCA_000820425	7979-7980	NA	NA
GCA_000820965	7122	NA	NA
GCA_000820985	7122	NA	NA
GCA_000827145	7142	food	kefir
GCA_000829035	7142	NA	NA
GCA_000830535	7202	human	stool
GCA_000833395	7196	food	brewery
GCA_000833405	7196	food	beer
GCA_000833415	7196	human	stool
GCA_000835975	7985	NA	NA
GCA_000836595	8002	food	curd of cheese
GCA_000836675	8002	food	buffalo mozzarella whey
GCA_000875905	7196	human	stool
GCA_000878185	7114	food	sourdough
GCA_000878205	7114	food	sourdough
GCA_000878215	7114	other	porcine stool
GCA_000931425	7202	food	fermented sausage
GCA_000932035	7144	human	stool
GCA_000934625	7044	food	yogurt
GCA_000934805	7020	food	yogurt
GCA_000949485	7142	NA	NA
GCA_000956195	7202	human	stool
GCA_000958485	7142	food	fermented milk
GCA_000958505	7142	food	sugarcane wine
GCA_000958525	7142	NA	NA
GCA_000961015	7048	food	milk
GCA_000966475	7202	food	dairy
GCA_000966835	7106	human	NA
GCA_000971665	8002	NA	NA
GCA_000978865	7979-7980	human	gall bladder
GCA_000980505	7050	human	stool
GCA_001005625	7144	other	rumen goat
GCA_001005695	7202	human	stool
GCA_001005805	7202	food	fermented mustard
GCA_001006025	7048	food	milk
GCA_001006945	7050	other	piglet
GCA_001008015	8002	food	fermented milk or yogurt
GCA_001008745	7061	human	stool
GCA_001008755	7061	other	bovine rumen
GCA_001008765	7061	other	porcine stool
GCA_001010175	7202	NA	NA
GCA_001010185	7106	NA	NA
GCA_001010245	7106	NA	NA
GCA_001010255	7202	NA	NA
GCA_001010995	7196	human	stool
GCA_001011095	7082	human	stool
GCA_001012655	7034-7035	NA	NA
GCA_001012665	7034-7035	NA	NA
GCA_001012675	7034-7035	NA	NA
GCA_001012685	7034-7035	NA	NA
GCA_001012735	7034-7035	NA	NA
GCA_001012745	7034-7035	NA	NA
GCA_001017475	7985	food	corn
GCA_001039735	7106	human	colon mucosa
GCA_001040725	7088	human	stool
GCA_001043995	7144	human	stool
GCA_001044005	7144	food	fermented dairy
GCA_001044015	7144	human	stool
GCA_001044025	7144	human	stool
GCA_001044075	7144	food	fermented dairy
GCA_001044085	7144	NA	NA
GCA_001044095	7144	human	stool
GCA_001044105	7144	food	fermented dairy
GCA_001044405	7144	human	stool
GCA_001044415	7144	human	oral cavity
GCA_001046835	7095	human	NA
GCA_001047695	7126	food	cheese
GCA_001062635	7121	human	NA
GCA_001062665	7142	human	NA
GCA_001062695	7142	human	NA
GCA_001062885	7144	human	NA
GCA_001062955	7144	human	NA
GCA_001063045	7038-7039	human	NA
GCA_001063065	7038-7039	human	NA
GCA_001063295	7144	human	NA
GCA_001063485	7038-7039	human	NA
GCA_001063505	7038-7039	human	NA
GCA_001063655	7144	human	NA
GCA_001063855	7082	human	NA
GCA_001064515	7144	human	NA
GCA_001064785	7144	human	NA
GCA_001064985	7038-7039	human	NA
GCA_001065365	7144	human	NA
GCA_001066235	7038-7039	human	NA
GCA_001066565	7142	human	NA
GCA_001066665	7082	human	NA
GCA_001066715	7144	human	NA
GCA_001066975	7144	human	NA
GCA_001067025	7144	human	NA
GCA_001067215	7144	human	NA
GCA_001067265	7082	human	NA
GCA_001067335	7144	human	NA
GCA_001067625	7144	human	NA
GCA_001067885	7144	human	NA
GCA_001068015	7144	human	NA
GCA_001068045	7144	human	NA
GCA_001068195	7144	human	NA
GCA_001068215	7144	human	NA
GCA_001068345	7038-7039	human	NA
GCA_001076595	7142	human	NA
GCA_001076935	7142	human	NA
GCA_001077025	7106	human	NA
GCA_001077275	7122	human	NA
GCA_001184245	7126	food	cheese
GCA_001184255	7126	food	cheese
GCA_001184265	7126	food	cheese
GCA_001189855	7020	NA	NA
GCA_001190005	7020	food	fermented vegetable
GCA_001191565	7142	food	koumiss
GCA_001213265	7045	human	NA
GCA_001244395	7142	human	stool
GCA_001263315	7020	NA	NA
GCA_001266475	8002	food	sour milk
GCA_001267905	7202	NA	NA
GCA_001270785	7041	other	mus musculus stool
GCA_001272315	7202	NA	NA
GCA_001273585	7202	other	porcine stool
GCA_001278015	7202	food	fermented soybean
GCA_001280285	8002	food	fermented milk or yogurt
GCA_001296095	7202	food	sauerkraut
GCA_001297025	7106	human	stool
GCA_001297905	7106	human	NA
GCA_001302645	7202	human	stool
GCA_001306395	8002	food	cheese
GCA_001307325	7202	other	insect stool
GCA_001308145	7114	food	fermented food
GCA_001308285	7048	food	koumiss
GCA_001308305	7202	food	hot-dog
GCA_001311275	7020	NA	NA
GCA_001311315	7985	NA	NA
GCA_001311645	7249	food	milk
GCA_001311685	7045	NA	NA
GCA_001314245	7048	human	stool
GCA_001331925	7202	human	breast milk
GCA_001368735	7144	NA	NA
GCA_001368755	7106	NA	NA
GCA_001368775	7202	NA	NA
GCA_001411775	7121	food	kimchi
GCA_001433735	7142	food	cheese
GCA_001433855	7196	human	stool
GCA_001433875	7020	food	sour grain mash
GCA_001433895	7044	human	NA
GCA_001433975	7041	human	blood
GCA_001433985	7050	other	cattle waste-corn fermentation
GCA_001434005	7045	human	eye
GCA_001434065	7248	food	sake moto starter
GCA_001434175	7202	food	pickle
GCA_001434615	7095	human	stool
GCA_001434635	7020	food	emmental cheese
GCA_001434735	7220	food	tomato pulp
GCA_001434945	7048	food	emmental cheese
GCA_001435215	7202	food	fermented cassava roots
GCA_001435405	7144	NA	NA
GCA_001435495	7249	food	milk
GCA_001435715	7248	food	fermented meat
GCA_001435795	7020	food	dairy fermentation
GCA_001435955	7082	human	oral cavity
GCA_001436025	7088	other	pig small intestine
GCA_001436035	7164	food	sourdough
GCA_001436385	7142	NA	NA
GCA_001436455	7034-7035	human	vagina
GCA_001436475	7061	other	bovine rumen
GCA_001436485	7142	food	pasteurized milk
GCA_001436835	7106	NA	NA
GCA_001436855	7202	NA	NA
GCA_001436895	7115	food	fermented sausage
GCA_001437195	7020	NA	NA
GCA_001437365	7050	other	cattle waste-corn fermentation
GCA_001437485	7020	NA	NA
GCA_001437535	7048	NA	NA
GCA_001437565	7985	NA	NA
GCA_001444495	7202	food	goat cheese
GCA_001455265	7985	food	cheese
GCA_001456385	7985	food	dairy starter
GCA_001456455	7985	other	silage
GCA_001456475	7985	food	white kimchii
GCA_001456495	7985	food	alfalfa sprouts
GCA_001456505	7985	food	alfalfa sprouts
GCA_001456525	7985	food	white kimchii
GCA_001456545	7985	food	grapefruit juice
GCA_001456575	7985	food	alfalfa and radish sprouts
GCA_001456595	7985	food	kaiwere shoots
GCA_001456615	7985	food	mustard and cress
GCA_001456625	7985	other	leafhopper
GCA_001456655	7985	food	radish seeds
GCA_001456675	7985	food	frozen peas
GCA_001456685	7985	food	frozen peas
GCA_001456695	7985	food	bovine milk
GCA_001456725	7985	food	alfalfa and radish sprouts
GCA_001456755	7985	food	vegetable
GCA_001456775	7985	other	grass
GCA_001456785	7985	other	soil
GCA_001456795	7985	food	dairy starter
GCA_001456835	7985	other	soil and grass
GCA_001456855	7985	food	dairy starter
GCA_001456865	7985	food	dairy starter
GCA_001469115	7142	food	cheese
GCA_001469145	7202	other	culture
GCA_001469775	7020	food	fermented dairy
GCA_001484005	7202	human	stool
GCA_001510975	7020	NA	NA
GCA_001514415	7142	food	milk
GCA_001514435	8002	food	dairy
GCA_001514475	7985	NA	NA
GCA_001515385	7126	food	fermented milk
GCA_001540885	7142	other	bovine teat canal
GCA_001540895	7985	other	bovine teat canal
GCA_001540905	7196	other	bovine teat canal
GCA_001540925	7202	other	culture
GCA_001540965	7202	other	culture
GCA_001541125	7126	food	milk
GCA_001541385	7045	human	vagina
GCA_001541405	7045	human	vagina
GCA_001541505	7045	human	vagina
GCA_001541515	7045	human	vagina
GCA_001541535	7045	human	vagina
GCA_001541585	7045	human	vagina
GCA_001541605	7196	food	cheese
GCA_001546015	7045	human	vagina
GCA_001546025	7045	human	vagina
GCA_001546525	7038-7039	human	urine
GCA_001563615	7045	human	urine
GCA_001567095	7045	other	gallus gallus
GCA_001570665	7126	food	milk
GCA_001572665	7041	food	morus
GCA_001572805	7048	food	whey starter culture
GCA_001572815	7048	food	whey starter culture
GCA_001578715	7979-7980	other	microcebus murinus oral cavity
GCA_001579105	7114	other	pan paniscus oral cavity
GCA_001581895	7202	food	fermented rice
GCA_001583825	7126	food	fermented vegetable
GCA_001590655	7144	food	dairy
GCA_001591725	7985	NA	NA
GCA_001591765	7989	food	raw milk
GCA_001591845	7044	NA	NA
GCA_001591905	7061	NA	NA
GCA_001593065	7248	food	mukeunji
GCA_001595615	7202	human	stool
GCA_001596095	7202	food	fermented soybean
GCA_001596195	7202	human	stool
GCA_001597605	7202	human	stool
GCA_001602195	7106	human	oral cavity
GCA_001614295	7114	food	mukeunji
GCA_001617525	7202	food	pickle
GCA_001618905	7095	other	piglet
GCA_001619265	7202	NA	NA
GCA_001619275	7202	NA	NA
GCA_001619295	7202	NA	NA
GCA_001622235	7985	food	dairy starter
GCA_001624895	8002	food	yogurt
GCA_001624905	7020	food	culture
GCA_001624915	8002	food	yogurt
GCA_001624925	7020	food	culture
GCA_001633245	7202	other	drosophila malanogaster
GCA_001633255	7202	other	drosophila malanogaster
GCA_001633265	7202	other	drosophila malanogaster
GCA_001633285	7202	other	drosophila malanogaster
GCA_001633325	7202	food	pork pickled sausage
GCA_001633335	7202	food	pork pickled sausage
GCA_001633355	7202	food	pork pickled sausage
GCA_001633385	7202	food	corn silage
GCA_001633405	7202	food	fermented orange
GCA_001633415	7202	food	cabbage kimchi
GCA_001633435	7202	food	fermented sourdough
GCA_001633455	7202	food	cheese
GCA_001633485	7202	food	fermented sourdough
GCA_001633495	7202	food	fermented sourdough
GCA_001633505	7202	NA	NA
GCA_001633545	7202	food	cheese
GCA_001633565	7202	food	turnip pickled
GCA_001633575	7202	food	wine grapes
GCA_001633595	7202	food	grass silage
GCA_001633605	7202	food	sauerkraut
GCA_001633645	7202	food	pork pickled sausage
GCA_001633665	7202	food	radish pickled
GCA_001633675	7202	food	fermented banana
GCA_001633685	7202	food	milk
GCA_001633725	7202	food	vegetable
GCA_001633745	7202	human	stool
GCA_001633765	7202	human	spinal fluid
GCA_001633775	7202	other	drosophila malanogaster
GCA_001633805	7202	human	stool
GCA_001636215	7142	food	beer
GCA_001639165	7044	food	yogurt fermentation
GCA_001639425	7202	human	stool
GCA_001639445	7202	food	sour cassava
GCA_001639455	7202	food	fermented cereal
GCA_001639485	7202	food	raw cheese with rennet
GCA_001639505	7202	human	stool
GCA_001639525	7202	human	urine
GCA_001639545	7202	human	tooth abscess
GCA_001639565	7202	human	stool
GCA_001639585	7202	food	silage
GCA_001639595	7202	food	silage
GCA_001639625	7202	food	silage
GCA_001639645	7202	food	pork pickled sausage
GCA_001643065	7202	food	NA
GCA_001645615	7144	human	stool
GCA_001645775	7979-7980	other	rainbow trout
GCA_001647065	7020	food	yogurt
GCA_001649985	7202	other	camelus dromedarius stomach
GCA_001651845	7202	human	colon
GCA_001656535	7144	human	blood
GCA_001656545	7144	human	blood
GCA_001656575	7144	human	vagina
GCA_001656585	7144	human	blood
GCA_001656605	7144	human	stool
GCA_001656635	7144	human	blood
GCA_001656655	7144	human	blood
GCA_001656675	7144	human	blood
GCA_001656685	7144	human	stool
GCA_001656715	7144	human	blood
GCA_001656735	7144	human	blood
GCA_001656755	7144	human	stool
GCA_001656765	7144	food	fermented dairy
GCA_001656785	7144	human	blood
GCA_001656815	7144	human	blood
GCA_001656835	7144	human	blood
GCA_001656845	7144	human	stool
GCA_001656875	7144	human	blood
GCA_001656895	7144	human	blood
GCA_001656915	7144	food	fermented dairy
GCA_001656925	7144	human	blood
GCA_001656945	7144	human	stool
GCA_001656975	7144	food	fermented dairy
GCA_001656995	7144	human	stool
GCA_001657005	7144	human	stool
GCA_001657025	7144	human	stool
GCA_001657055	7144	human	blood
GCA_001657075	7144	human	stool
GCA_001657085	7144	NA	NA
GCA_001657115	7144	human	blood
GCA_001657135	7144	human	blood
GCA_001657155	7144	human	stool
GCA_001657165	7144	food	fermented dairy
GCA_001657195	7144	food	fermented dairy
GCA_001657205	7144	NA	NA
GCA_001657235	7144	food	fermented dairy
GCA_001657245	7144	food	fermented dairy
GCA_001657255	7144	human	vagina
GCA_001657495	7095	food	sourdough
GCA_001659745	7202	food	raw cow milk
GCA_001660025	7202	food	raw cow milk
GCA_001660655	7202	food	quinoa sourdough
GCA_001662895	7202	food	pepper jangajji
GCA_001663795	8002	food	yogurt
GCA_001663835	7249	food	radish and carrot pickled with rice bran and salt
GCA_001672035	7202	food	pickle
GCA_001672265	7985	other	rainbow trout, intestinal tract
GCA_001675425	7202	human	stool
GCA_001676665	7038-7039	human	stool
GCA_001676805	7196	food	kimchi
GCA_001685375	8002	food	fermented milk
GCA_001688685	7095	other	mus musculus stool
GCA_001698145	7121	food	kimchi
GCA_001698165	7249	food	kimchi
GCA_001700475	7045	human	urine
GCA_001700485	7045	human	urine
GCA_001702095	7048	human	stool
GCA_001703855	7095	other	mus musculus stool
GCA_001703865	7095	other	mus musculus stool
GCA_001703875	7095	other	mus musculus stool
GCA_001703885	7095	other	mus musculus stool
GCA_001703935	7095	other	mus musculus stool
GCA_001704315	7202	other	drosophila malanogaster
GCA_001704335	7202	other	drosophila malanogaster
GCA_001704465	7045	other	gallus gallus
GCA_001704595	7202	food	paocai
GCA_001704645	7202	food	wine
GCA_001705505	7095	other	chicken stool
GCA_001705585	8002	food	yogurt
GCA_001714745	7041	food	yogurt
GCA_001715615	7202	food	fermented cabbage
GCA_001720285	7202	food	fermented soybean
GCA_001721925	7144	human	tooth
GCA_001722065	7196	human	stool
GCA_001723525	7082	other	chicken
GCA_001723545	7249	food	kimchi
GCA_001742045	7034-7035	human	stool
GCA_001742205	7106	NA	NA
GCA_001742965	7202	food	fermented food
GCA_001746265	7048	human	stool
GCA_001754005	7202	food	fermented herbage
GCA_001754025	7202	food	cheese
GCA_001756565	7144	food	curd
GCA_001756765	7095	food	curd
GCA_001807635	7144	human	respiratory
GCA_001807655	7106	human	respiratory
GCA_001808415	7020	human	urinary tract
GCA_001809485	7144	human	cyst gastrointestinal
GCA_001809645	7144	human	abdominal fluid
GCA_001809765	7144	human	wound right cheek
GCA_001809975	7144	human	abscess right neck
GCA_001810115	7144	human	abscess hepatic
GCA_001812155	7144	human	bronchial washing
GCA_001812685	7144	human	trach aspirate
GCA_001813825	7144	human	urine
GCA_001814335	7144	human	oral cavity
GCA_001814405	7144	human	trach aspirate
GCA_001815435	7144	human	bronchial washing
GCA_001816065	7142	human	respiratory
GCA_001831215	7144	food	cheese
GCA_001831225	7144	food	cheese
GCA_001831235	7144	food	cheese
GCA_001831275	7144	food	cheese
GCA_001854105	7106	human	NA
GCA_001855705	8002	food	fermented milk
GCA_001858275	7142	human	dentine caries
GCA_001867185	8002	food	yogurt and cheese
GCA_001867245	8002	food	yogurt and cheese
GCA_001868765	7044	food	homemade cheese
GCA_001874125	7202	other	pit mud
GCA_001880185	7202	food	fermented sausage
GCA_001884305	7115	food	soy
GCA_001885295	7142	human	stool
GCA_001886915	7126	food	kimchi
GCA_001888245	7202	human	stool
GCA_001888255	7202	food	fermented food
GCA_001888265	7202	food	fermented food
GCA_001888275	7202	food	fermented food
GCA_001888325	7202	food	fermented food
GCA_001888335	7202	food	fermented food
GCA_001888345	7202	food	fermented food
GCA_001888355	7202	food	fermented food
GCA_001888405	7202	food	fermented food
GCA_001888415	7202	food	fermented food
GCA_001888425	7202	food	fermented food
GCA_001888465	7202	food	fermented food
GCA_001888485	7202	human	shrimp intestine
GCA_001888495	7202	human	shrimp intestine
GCA_001888505	7202	other	shrimp intestine
GCA_001888525	7202	other	marine fish stool
GCA_001888565	7202	human	stool
GCA_001888575	7202	human	stool
GCA_001888585	7202	human	stool
GCA_001888595	7202	human	stool
GCA_001888645	7202	human	stool
GCA_001888655	7202	food	cabbage
GCA_001888665	7202	NA	NA
GCA_001888675	7202	human	stool
GCA_001888725	7202	NA	NA
GCA_001888735	7202	NA	NA
GCA_001888745	7202	food	fermented food
GCA_001888775	7202	food	fermented food
GCA_001888905	7020	other	environment
GCA_001888925	7020	other	environment
GCA_001888945	7020	other	environment
GCA_001888965	7020	other	environment
GCA_001888985	7020	NA	NA
GCA_001889975	7095	other	pig
GCA_001895185	7142	food	pineapple
GCA_001895375	7048	food	fermented dairy
GCA_001908415	7020	other	environment
GCA_001908455	7202	food	tofu
GCA_001908495	7020	other	environment
GCA_001923045	7196	food	brewery
GCA_001932695	7114	human	oral cavity
GCA_001936235	7034-7035	human	vagina
GCA_001941785	7106	human	vagina
GCA_001950045	7044	human	stool
GCA_001951075	7114	human	oral cavity
GCA_001951095	7114	human	oral cavity
GCA_001953135	7020	other	environment
GCA_001953605	7196	other	drosophila
GCA_001981565	7202	NA	NA
GCA_001981575	7202	NA	NA
GCA_001981585	7202	food	milk product
GCA_001981595	7202	NA	NA
GCA_001981645	7202	NA	NA
GCA_001981655	7202	human	stool
GCA_001981665	7202	NA	NA
GCA_001981705	7248	food	meat
GCA_001981715	7142	NA	NA
GCA_001981725	7144	food	cheese
GCA_001981735	7248	NA	NA
GCA_001981785	7202	NA	NA
GCA_001981795	7248	NA	NA
GCA_001981825	7248	NA	NA
GCA_001981835	7248	NA	NA
GCA_001981865	7202	NA	NA
GCA_001981875	7202	food	meat
GCA_001981905	7249	food	meat
GCA_001981925	7249	food	meat
GCA_001981945	7248	NA	NA
GCA_001981955	7202	food	meat
GCA_001981985	7202	food	milk product
GCA_001982005	7202	food	sourdough
GCA_001982025	7249	food	meat
GCA_001982035	7202	food	corn silage
GCA_001982045	7249	food	meat
GCA_001982085	7142	NA	NA
GCA_001982095	7142	NA	NA
GCA_001982115	7202	food	cacao fermentation
GCA_001982125	7202	NA	NA
GCA_001982165	7202	food	cacao fermentation
GCA_001982185	7106	food	cacao fermentation
GCA_001982195	7202	food	cacao fermentation
GCA_001982205	7202	food	cacao fermentation
GCA_001982245	7202	food	cacao fermentation
GCA_001982265	7202	food	cacao fermentation
GCA_001982285	7202	food	grass silage
GCA_001982305	7202	food	corn silage
GCA_001982325	7202	food	corn silage
GCA_001982335	7202	food	cacao fermentation
GCA_001982345	7202	food	cacao fermentation
GCA_001982385	7202	food	cacao fermentation
GCA_001982405	7202	food	cacao fermentation
GCA_001982425	7144	human	stool
GCA_001982435	7144	human	stool
GCA_001984785	7985	food	starter culture
GCA_001988935	7144	food	milk
GCA_001990145	7202	food	fermented salami
GCA_001991035	7144	other	mus musculus stool
GCA_001998805	7121	food	kimchi
GCA_002000885	7020	food	fermented camel milk
GCA_002003555	7038-7039	human	stool
GCA_002005385	7202	food	cheese
GCA_002007085	7095	human	NA
GCA_002007185	7038-7039	human	stool
GCA_002009375	7126	food	kimchi
GCA_002012365	8002	other	digestive tract of marine fish
GCA_002016675	7020	food	sour milk
GCA_002017855	7020	NA	NA
GCA_002017995	7196	NA	NA
GCA_002024845	7202	other	environment
GCA_002025085	7144	food	fermented milk
GCA_002027295	7095	food	milk
GCA_002027355	7144	food	milk
GCA_002027405	7142	food	fermented soybean
GCA_002027415	7142	food	fermented soybean
GCA_002028365	7202	NA	NA
GCA_002072085	7106	other	probiotic
GCA_002076355	7061	other	bovine
GCA_002076365	7061	other	porcine
GCA_002076375	7061	other	bovine
GCA_002076955	7144	human	stool
GCA_002078395	7985	food	dairy fermentation
GCA_002078415	7985	food	dairy fermentation
GCA_002078435	7985	food	dairy fermentation
GCA_002078455	7985	food	dairy fermentation
GCA_002078475	7985	food	fermented meat
GCA_002078495	7985	food	dairy fermentation
GCA_002078615	7985	food	dairy fermentation
GCA_002078855	7985	food	dairy fermentation
GCA_002078975	7985	food	dairy fermentation
GCA_002078995	7985	food	fermented meat
GCA_002079285	7142	food	beef
GCA_002079325	7082	NA	NA
GCA_002079335	7082	NA	NA
GCA_002079365	7082	NA	NA
GCA_002079385	7082	NA	NA
GCA_002079405	7082	other	chicken stool
GCA_002079425	7082	NA	NA
GCA_002079435	7082	NA	NA
GCA_002079465	7082	human	stool
GCA_002079485	7082	NA	NA
GCA_002079505	7082	NA	NA
GCA_002079525	7082	NA	NA
GCA_002079545	7082	NA	NA
GCA_002079565	7082	NA	NA
GCA_002079585	7082	human	oral cavity
GCA_002079595	7082	NA	NA
GCA_002079625	7082	NA	NA
GCA_002079645	7082	NA	NA
GCA_002079655	7082	NA	NA
GCA_002079685	7082	NA	NA
GCA_002079705	7082	NA	NA
GCA_002079715	7082	NA	NA
GCA_002079745	7082	NA	NA
GCA_002079765	7082	NA	NA
GCA_002079785	7082	NA	NA
GCA_002079795	7082	NA	NA
GCA_002079805	7082	NA	NA
GCA_002079845	7082	NA	NA
GCA_002079905	7082	NA	NA
GCA_002079925	7082	NA	NA
GCA_002088015	7045	NA	NA
GCA_002091975	7142	food	fermented milk
GCA_002091995	7142	food	cheese
GCA_002092045	7126	food	dairy
GCA_002092085	7126	food	dairy
GCA_002092105	7126	food	dairy
GCA_002092135	7126	food	dairy
GCA_002092145	7126	food	dairy
GCA_002092155	7126	food	dairy
GCA_002092215	7126	food	dairy
GCA_002092245	7126	food	dairy
GCA_002092315	7126	food	dairy
GCA_002092335	7126	food	dairy
GCA_002092385	7126	food	dairy
GCA_002092415	7126	food	dairy
GCA_002092425	7126	food	dairy
GCA_002092455	7126	food	dairy
GCA_002092465	7126	food	dairy
GCA_002092495	7126	food	dairy
GCA_002092515	7126	food	dairy
GCA_002092565	7126	food	dairy
GCA_002092595	7121	food	dairy
GCA_002092615	7126	food	dairy
GCA_002092625	7126	food	dairy
GCA_002092695	7121	food	dairy
GCA_002092705	7126	food	dairy
GCA_002092735	7126	food	dairy
GCA_002092745	7126	food	dairy
GCA_002092775	7126	food	dairy
GCA_002093065	7196	food	amaranth sourdough
GCA_002103145	7144	human	blood
GCA_002103155	7144	human	blood
GCA_002103185	7144	human	blood
GCA_002103215	7144	human	blood
GCA_002105575	7248	food	kimchi
GCA_002109405	7202	food	beverage starter
GCA_002109425	7202	food	pickle
GCA_002112185	7095	other	chicken stool
GCA_002112195	7095	human	breast milk
GCA_002112225	7095	other	chicken stool
GCA_002112245	7095	other	chicken stool
GCA_002112805	7095	human	breast milk
GCA_002115575	7114	other	drosophila
GCA_002115655	7142	other	drosophila
GCA_002115685	7122	other	drosophila
GCA_002115705	7985	other	drosophila
GCA_002116955	7202	food	kimchi
GCA_002117185	7126	food	kefir
GCA_002117225	7196	food	wheat beer
GCA_002117245	7202	food	raw sausage
GCA_002117265	7202	food	palm wine
GCA_002117285	7202	food	raw sausage
GCA_002117305	7202	NA	NA
GCA_002117325	7196	food	brewery
GCA_002117345	7196	food	wheat beer
GCA_002117375	7196	food	wheat beer
GCA_002119645	7106	human	stool
GCA_002120125	7142	food	fermented milk
GCA_002128485	7095	other	pig stool
GCA_002128495	7095	other	pig stool
GCA_002128515	7095	other	pig stool
GCA_002128525	7095	other	pig stool
GCA_002128555	7095	other	pig stool
GCA_002128585	7095	other	pig stool
GCA_002128605	7095	other	pig stool
GCA_002128615	7095	other	pig stool
GCA_002128635	7095	other	pig stool
GCA_002128655	7095	other	pig stool
GCA_002128685	7095	other	pig stool
GCA_002128705	7095	other	pig stool
GCA_002128715	7095	other	pig stool
GCA_002128745	7095	other	pig stool
GCA_002128755	7095	other	pig stool
GCA_002128765	7095	other	pig stool
GCA_002135095	7082	other	porcine stool
GCA_002138395	7196	food	rye silage
GCA_002142575	7020	food	sunki
GCA_002148215	7985	food	10 weeks old Samso cheese
GCA_002148235	7126	food	cheese
GCA_002148805	7142	food	cheese
GCA_002148875	7142	food	cheese
GCA_002148885	7142	food	cheese
GCA_002154895	7979-7980	other	abscess on a sugar glider
GCA_002156605	7095	other	mus musculus stool
GCA_002156645	7041	other	mus musculus stool
GCA_002158885	7038-7039	human	stool
GCA_002158925	7144	human	stool
GCA_002159305	7095	other	chicken caecum
GCA_002159345	7082	other	chicken caecum
GCA_002160105	7041	other	chicken
GCA_002160565	7095	other	chicken caecum
GCA_002160855	7082	other	chicken caecum
GCA_002161265	7082	other	chicken caecum
GCA_002162055	7082	other	piglet
GCA_002165655	7202	food	olive
GCA_002165715	7202	food	olive
GCA_002165725	7202	food	olive
GCA_002173555	7196	food	NA
GCA_002173655	7202	food	NA
GCA_002174195	7202	food	NA
GCA_002174235	7196	food	NA
GCA_002176835	7041	other	meleagris gallopavo ileum
GCA_002176855	7041	other	meleagris gallopavo ileum
GCA_002179515	7196	other	animal feed
GCA_002192435	7106	human	oral cavity
GCA_002204495	7106	food	gari
GCA_002205775	7202	food	fermented fish
GCA_002218565	7045	other	meleagris gallopavo ileum
GCA_002218615	7045	other	meleagris gallopavo ileum
GCA_002218645	7045	other	meleagris gallopavo ileum
GCA_002218655	7045	other	meleagris gallopavo ileum
GCA_002218685	7045	other	meleagris gallopavo ileum
GCA_002218695	7045	other	meleagris gallopavo ileum
GCA_002218735	7045	other	meleagris gallopavo ileum
GCA_002218765	7045	other	meleagris gallopavo ileum
GCA_002218775	7045	other	meleagris gallopavo ileum
GCA_002218805	7045	other	meleagris gallopavo ileum
GCA_002218815	7045	other	meleagris gallopavo ileum
GCA_002218845	7045	other	meleagris gallopavo ileum
GCA_002218855	7045	other	meleagris gallopavo ileum
GCA_002218885	7045	other	meleagris gallopavo ileum
GCA_002218895	7045	other	meleagris gallopavo ileum
GCA_002218925	7045	other	meleagris gallopavo ileum
GCA_002218945	7045	other	meleagris gallopavo ileum
GCA_002218965	7045	other	meleagris gallopavo ileum
GCA_002218975	7045	other	meleagris gallopavo ileum
GCA_002219005	7045	other	meleagris gallopavo ileum
GCA_002219015	7045	other	meleagris gallopavo ileum
GCA_002219045	7045	other	meleagris gallopavo ileum
GCA_002219055	7045	other	meleagris gallopavo ileum
GCA_002219085	7045	other	meleagris gallopavo ileum
GCA_002220175	7202	other	drosophila malanogaster
GCA_002220815	7202	food	fermented food
GCA_002221655	7095	other	mus musculus stool
GCA_002224305	7044	human	stool
GCA_002224425	7249	food	fermented sausage
GCA_002224505	7249	food	salami
GCA_002224565	7248	food	NA
GCA_002234395	7202	human	NA
GCA_002238035	7144	human	vagina
GCA_002242615	7106	food	fermented vegetable
GCA_002243305	7114	human	oral cavity
GCA_002249825	7202	food	fermented sausage
GCA_002250035	7248	food	cabbage
GCA_002250405	7082	food	beef
GCA_002253165	7041	other	mouse forestomach
GCA_002253185	7041	other	mouse forestomach
GCA_002253205	7041	other	mouse forestomach
GCA_002253245	7041	other	mouse forestomach
GCA_002253275	7041	other	mouse forestomach
GCA_002253285	7041	other	mouse forestomach
GCA_002253625	7095	other	mouse forestomach
GCA_002253665	7095	other	mouse forestomach
GCA_002253685	7095	other	mouse forestomach
GCA_002253705	7095	other	mouse forestomach
GCA_002253725	7095	other	mouse forestomach
GCA_002253745	7095	other	mouse forestomach
GCA_002253755	7095	other	mouse forestomach
GCA_002253765	7095	other	mouse forestomach
GCA_002253785	7095	other	mouse forestomach
GCA_002253825	7095	other	mouse forestomach
GCA_002253835	7095	other	mouse forestomach
GCA_002253865	7095	other	mouse forestomach
GCA_002253875	7095	other	mouse forestomach
GCA_002253905	7095	other	mouse forestomach
GCA_002253925	7095	other	mouse forestomach
GCA_002253945	7095	other	mouse forestomach
GCA_002253955	7095	other	mouse forestomach
GCA_002253965	7095	other	mouse forestomach
GCA_002253975	7095	other	mouse forestomach
GCA_002254025	7095	other	mouse forestomach
GCA_002254035	7095	other	mouse forestomach
GCA_002254045	7095	other	mouse forestomach
GCA_002254085	7095	other	mouse forestomach
GCA_002254095	7095	other	mouse forestomach
GCA_002254105	7095	other	mouse forestomach
GCA_002254115	7095	other	mouse forestomach
GCA_002254165	7095	other	mouse forestomach
GCA_002254175	7095	other	mouse forestomach
GCA_002254185	7095	other	mouse forestomach
GCA_002254195	7095	other	mouse forestomach
GCA_002254245	7095	other	mouse forestomach
GCA_002254255	7095	other	mouse forestomach
GCA_002257625	7142	food	congee
GCA_002269965	7041	other	meleagris gallopavo ileum
GCA_002269975	7041	other	meleagris gallopavo ileum
GCA_002270005	7041	other	meleagris gallopavo ileum
GCA_002270045	7041	other	meleagris gallopavo ileum
GCA_002276665	7985	food	kefir
GCA_002276835	7985	food	kefir
GCA_002276945	7126	food	kefir
GCA_002277015	7985	food	kefir
GCA_002278095	7020	food	emmental cheese
GCA_002285775	7020	food	sour milk
GCA_002286215	7044	human	stool
GCA_002286235	7144	human	stool
GCA_002286255	8002	other	dietary supplement
GCA_002286275	7202	other	dietary supplement
GCA_002287365	7121	food	kimchi
GCA_002287645	7048	food	whey culture
GCA_002287905	7038-7039	NA	NA
GCA_002287945	7144	human	vagina
GCA_002289605	7082	other	porcine stool
GCA_002289615	7082	other	porcine stool
GCA_002289625	7082	other	porcine stool
GCA_002289665	7082	other	porcine stool
GCA_002289675	7082	other	porcine stool
GCA_002289685	7082	other	porcine stool
GCA_002289725	7082	other	porcine stool
GCA_002289735	7082	other	porcine stool
GCA_002289745	7082	other	porcine stool
GCA_002289785	7082	other	porcine stool
GCA_002289795	7082	other	porcine stool
GCA_002289815	7082	other	porcine stool
GCA_002289845	7082	other	porcine stool
GCA_002289865	7082	other	porcine stool
GCA_002289875	7082	other	porcine stool
GCA_002289905	7082	other	porcine stool
GCA_002289925	7082	other	porcine stool
GCA_002289935	7082	other	porcine stool
GCA_002289965	7082	other	porcine stool
GCA_002289985	7082	other	porcine stool
GCA_002290185	7202	other	drosophila malanogaster
GCA_002299385	7061	other	vertebrate mammal stool
GCA_002299755	7095	other	vertebrate mammal stool
GCA_002300105	7050	other	vertebrate mammal stool
GCA_002310475	7989	food	kimchi
GCA_002311145	7041	other	murine stool
GCA_002311195	7041	other	murine stool
GCA_002311225	7041	other	murine stool
GCA_002311255	7041	other	murine stool
GCA_002311795	7041	other	murine stool
GCA_002318935	7196	NA	NA
GCA_002322075	7985	other	metal
GCA_002356135	7106	food	fermented milk
GCA_002370355	7248	food	kimoto
GCA_002370375	7248	food	kimoto
GCA_002370415	7126	food	kimoto
GCA_002370925	7202	food	smoked pork
GCA_002370965	7202	food	NA
GCA_002370985	7202	food	pickle
GCA_002386555	7121	other	cloth
GCA_002386625	7121	other	metal
GCA_002387815	7126	other	metal
GCA_002392135	7122	other	wood
GCA_002398245	7202	other	mud
GCA_002406665	7142	other	probiotic
GCA_002406675	7044	other	probiotic
GCA_002406705	7144	NA	NA
GCA_002406715	7144	other	probiotic
GCA_002406745	7144	other	probiotic
GCA_002406765	7142	other	probiotic
GCA_002406785	7144	other	probiotic
GCA_002406795	7144	other	probiotic
GCA_002407395	7202	food	olive
GCA_002416215	7985	other	wood
GCA_002416225	7121	other	metal or plastic
GCA_002420825	7114	other	metal
GCA_002420925	7121	other	metal
GCA_002425485	7121	other	wood
GCA_002425565	7121	other	metal
GCA_002427645	7979-7980	other	metal
GCA_002428135	7985	other	metal or plastic
GCA_002432465	7985	other	metal
GCA_002439375	7985	other	metal
GCA_002441675	7979-7980	other	bovine mastitis
GCA_002441745	7989	food	raw milk
GCA_002441785	7985	other	leafhopper
GCA_002441815	7985	NA	NA
GCA_002442835	7142	food	cheese
GCA_002443035	8002	food	raw milk
GCA_002453615	7121	other	metal or plastic
GCA_002477395	7985	other	metal or plastic
GCA_002483535	7121	other	metal
GCA_002492875	7985	other	wood
GCA_002532085	7048	food	fermented milk
GCA_002532115	7202	food	smoked fresh cheese
GCA_002532125	7202	food	brassica oleracea
GCA_002532155	7196	food	cabbage
GCA_002532175	7202	food	fermented milk
GCA_002532185	7196	food	cheese
GCA_002532245	7196	food	cabbage
GCA_002553695	7041	other	meleagris gallopavo ileum
GCA_002553705	7041	other	meleagris gallopavo ileum
GCA_002553775	7045	other	meleagris gallopavo ileum
GCA_002553785	7045	other	meleagris gallopavo ileum
GCA_002553805	7041	other	meleagris gallopavo ileum
GCA_002553845	7095	other	meleagris gallopavo ileum
GCA_002553855	7095	other	meleagris gallopavo ileum
GCA_002553895	7045	other	meleagris gallopavo ileum
GCA_002553915	7095	other	meleagris gallopavo ileum
GCA_002553925	7082	other	meleagris gallopavo ileum
GCA_002553955	7045	other	meleagris gallopavo ileum
GCA_002554015	7045	other	meleagris gallopavo ileum
GCA_002554025	7095	other	meleagris gallopavo ileum
GCA_002554045	7095	other	meleagris gallopavo ileum
GCA_002554075	7082	other	meleagris gallopavo ileum
GCA_002554085	7045	other	meleagris gallopavo ileum
GCA_002554775	7985	food	kefir
GCA_002563455	7985	food	baby spinach
GCA_002563475	7985	food	fresh herb
GCA_002563535	7985	food	baby spinach
GCA_002563575	7985	food	fancy lettuce
GCA_002563615	7985	food	cheese
GCA_002576835	7202	food	fermented food
GCA_002591805	7122	food	fermented corn beverage
GCA_002591935	7106	human	oral cavity
GCA_002614625	7114	food	fermented fish
GCA_002631775	7202	other	culture
GCA_002706375	7050	other	cattle waste-corn fermentation
GCA_002723875	7020	NA	NA
GCA_002735815	7202	other	drosophila malanogaster
GCA_002735985	7082	human	oral cavity
GCA_002736025	7082	human	oral cavity
GCA_002737745	7202	other	drosophila malanogaster
GCA_002737775	7202	other	drosophila malanogaster
GCA_002737825	7202	other	drosophila malanogaster
GCA_002737835	7202	other	drosophila malanogaster
GCA_002737845	7202	other	drosophila malanogaster
GCA_002737885	7202	other	drosophila malanogaster
GCA_002737905	7202	other	drosophila malanogaster
GCA_002737925	7202	other	drosophila malanogaster
GCA_002737935	7202	other	drosophila malanogaster
GCA_002737965	7202	other	drosophila malanogaster
GCA_002737975	7202	other	drosophila malanogaster
GCA_002737995	7202	other	drosophila malanogaster
GCA_002738045	7202	other	drosophila malanogaster
GCA_002738055	7202	other	drosophila malanogaster
GCA_002738065	7202	other	drosophila malanogaster
GCA_002738245	7082	human	stool
GCA_002749655	7202	NA	NA
GCA_002749875	7202	food	meat
GCA_002750575	7202	food	dairy
GCA_002750585	7248	food	meat
GCA_002750615	7248	food	meat
GCA_002750625	7248	NA	NA
GCA_002750655	7248	food	meat
GCA_002750675	7202	NA	NA
GCA_002750695	7202	NA	NA
GCA_002751035	7248	food	cacao
GCA_002751085	7248	food	cacao
GCA_002751765	7202	food	milk product
GCA_002762175	7196	other	drosophila malanogaster
GCA_002762235	7142	other	pure culture
GCA_002762415	7095	other	probiotic
GCA_002762445	7144	other	probiotic
GCA_002794275	7106	human	stool
GCA_002794315	7106	human	stool
GCA_002794375	7106	human	cecum
GCA_002796625	8002	food	raw milk
GCA_002796635	8002	food	raw milk
GCA_002796645	8002	food	raw milk
GCA_002796655	8002	food	raw milk
GCA_002796705	8002	food	raw milk
GCA_002798075	7106	food	curd
GCA_002803395	7041	other	mus musculus stool
GCA_002804045	7122	food	rapa
GCA_002804185	7985	NA	NA
GCA_002804285	7985	NA	NA
GCA_002811165	7045	human	oral cavity
GCA_002813615	7142	food	starter culture
GCA_002843115	8002	food	dairy
GCA_002846075	8002	food	milk
GCA_002846155	8002	food	milk
GCA_002847905	7020	human	urine
GCA_002848015	7144	human	urine
GCA_002848045	7034-7035	human	urine
GCA_002848245	7082	other	chicken
GCA_002849515	7144	NA	NA
GCA_002849575	7142	NA	NA
GCA_002849915	7048	food	dairy
GCA_002849935	7048	food	tilsit cheese
GCA_002849955	7048	food	whey culture
GCA_002861765	7045	human	urine
GCA_002861775	7045	human	urine
GCA_002861805	7045	human	urine
GCA_002861815	7045	human	urine
GCA_002863245	7045	human	urine
GCA_002863265	7106	human	urine
GCA_002863405	7034-7035	human	urine
GCA_002863425	7038-7039	human	urine
GCA_002863445	7038-7039	human	urine
GCA_002863455	7038-7039	human	urine
GCA_002863485	7045	human	urine
GCA_002863505	7045	human	urine
GCA_002865565	7142	food	chinese sauerkraut
GCA_002866835	7985	other	olive flounder stool
GCA_002868275	7048	NA	NA
GCA_002868755	7202	food	kimchi
GCA_002868775	7202	food	kimchi
GCA_002869825	7106	human	stool
GCA_002872355	7202	food	NA
GCA_002884735	7038-7039	human	urine
GCA_002886025	7126	food	carrot
GCA_002888655	7095	other	pig stool
GCA_002895225	7985	food	napier grass
GCA_002895245	7202	food	kimchi
GCA_002899655	7106	food	goat milk cheese
GCA_002900075	7202	food	beer
GCA_002901165	7142	human	stool
GCA_002902825	7142	food	chinese sauerkraut
GCA_002904305	7142	food	beer
GCA_002906095	7202	food	NA
GCA_002906875	7202	other	apis mellifera
GCA_002907145	7164	food	sourdough
GCA_002907155	7164	food	sourdough
GCA_002907185	7164	food	sourdough
GCA_002907205	7164	food	sourdough
GCA_002907225	7164	food	sourdough
GCA_002907245	7164	food	sourdough
GCA_002907255	7164	food	sourdough
GCA_002907285	7164	food	sourdough
GCA_002907305	7164	food	sourdough
GCA_002907325	7164	food	sourdough
GCA_002907345	7164	food	sourdough
GCA_002907365	7164	food	sourdough
GCA_002914885	7142	NA	NA
GCA_002914925	8002	NA	NA
GCA_002914945	7044	NA	NA
GCA_002914965	7202	food	NA
GCA_002914985	7048	food	NA
GCA_002920935	7202	food	fermented milk
GCA_002926075	7985	human	Na
GCA_002933755	7196	food	olive
GCA_002940965	7038-7039	human	urine
GCA_002942005	7106	other	silage
GCA_002943545	7202	food	tofu
GCA_002948215	7202	food	fermented kimchi
GCA_002950865	7050	food	yogurt
GCA_002960215	7144	human	stool
GCA_002994725	7202	food	kefir
GCA_003010455	7114	food	kimchi
GCA_003020005	7202	food	kefir
GCA_003023825	7202	food	milk
GCA_003025215	7979-7980	food	milk
GCA_003028835	7202	food	plant
GCA_003034905	7020	food	dairy
GCA_003045645	7202	food	fruits and vegetables
GCA_003045665	7202	food	fruits and vegetables
GCA_003045705	7202	food	fruits and vegetables
GCA_003045725	7202	food	fruits and vegetables
GCA_003046055	7095	food	sourdough
GCA_003046075	7202	food	sourdough
GCA_003046115	7144	food	sourdough
GCA_003046135	7095	food	sourdough
GCA_003047065	7044	human	NA
GCA_003052845	7082	other	dietary supplement
GCA_003052875	7082	other	dietary supplement
GCA_003052925	7144	other	dietary supplement
GCA_003052945	7144	other	dietary supplement
GCA_003052965	7144	other	dietary supplement
GCA_003052985	7144	other	dietary supplement
GCA_003053005	7095	other	dietary supplement
GCA_003053025	7202	other	dietary supplement
GCA_003053035	7202	other	dietary supplement
GCA_003053045	7202	other	dietary supplement
GCA_003053085	7048	other	dietary supplement
GCA_003053105	7106	other	dietary supplement
GCA_003053125	7196	other	dietary supplement
GCA_003053135	7044	other	dietary supplement
GCA_003053165	7202	other	dietary supplement
GCA_003053185	7202	other	dietary supplement
GCA_003053205	7048	other	dietary supplement
GCA_003053225	7142	other	dietary supplement
GCA_003053245	7044	other	dietary supplement
GCA_003053265	7142	other	dietary supplement
GCA_003060705	7196	food	sauerkraut
GCA_003061545	7082	other	dietary supplement
GCA_003061565	7144	other	dietary supplement
GCA_003061585	7082	other	dietary supplement
GCA_003061605	7144	other	dietary supplement
GCA_003061625	7144	other	dietary supplement
GCA_003061645	7144	other	dietary supplement
GCA_003061665	7144	other	dietary supplement
GCA_003061685	7095	other	dietary supplement
GCA_003061705	7144	other	dietary supplement
GCA_003061725	7202	other	dietary supplement
GCA_003061745	7095	other	dietary supplement
GCA_003061765	7202	other	dietary supplement
GCA_003061785	7202	other	dietary supplement
GCA_003061805	7202	other	dietary supplement
GCA_003061825	7048	other	dietary supplement
GCA_003061845	7048	other	dietary supplement
GCA_003061865	7106	other	dietary supplement
GCA_003061885	7044	other	dietary supplement
GCA_003061905	7044	other	dietary supplement
GCA_003061925	7044	other	dietary supplement
GCA_003061945	7044	other	dietary supplement
GCA_003061965	7044	other	dietary supplement
GCA_003061985	7044	other	dietary supplement
GCA_003062005	7044	other	dietary supplement
GCA_003062025	7044	other	dietary supplement
GCA_003062045	7044	other	dietary supplement
GCA_003062065	7142	other	dietary supplement
GCA_003062085	7142	other	dietary supplement
GCA_003062105	7142	other	dietary supplement
GCA_003062125	7142	other	dietary supplement
GCA_003062145	7142	other	dietary supplement
GCA_003062185	7142	other	dietary supplement
GCA_003064585	7095	other	dietary supplement
GCA_003065345	7095	other	dietary supplement
GCA_003072625	7095	other	highland barley wine
GCA_003076435	7202	other	piglet
GCA_003076495	7114	other	Ailuropoda melanoleuca stool
GCA_003097595	7202	other	pig
GCA_003122525	7041	other	adult worker bee, intestinal tract
GCA_003129615	7144	food	fermented milk
GCA_003129645	7144	food	fermented milk
GCA_003129655	8002	food	fermented milk
GCA_003129685	7082	other	apis mellifera
GCA_003130445	8002	food	kefir
GCA_003143915	7202	food	white kimchi
GCA_003149115	7088	NA	NA
GCA_003174815	7095	other	horse stool
GCA_003174855	7095	other	cow stool
GCA_003174865	7095	other	sheep stool
GCA_003174875	7095	other	sheep stool
GCA_003174915	7095	other	horse stool
GCA_003174935	7095	other	goat stool
GCA_003174945	7095	other	cow stool
GCA_003174955	7095	other	goat stool
GCA_003174995	7095	other	goat stool
GCA_003175015	7095	other	goat stool
GCA_003175025	7095	other	horse stool
GCA_003175035	7095	other	cow stool
GCA_003175075	7095	other	cow stool
GCA_003175085	7095	other	sheep stool
GCA_003175115	7095	other	sheep stool
GCA_003175125	7095	other	goat stool
GCA_003176835	7985	food	almond drupe
GCA_003177075	7142	food	cheese
GCA_003184305	7196	other	pig stool
GCA_003199005	7142	food	wine
GCA_003203795	7048	food	whey culture
GCA_003203805	7048	food	whey culture
GCA_003203815	7048	food	whey culture
GCA_003203875	7048	NA	NA
GCA_003203895	7048	NA	NA
GCA_003203905	7048	food	gruyere cheese
GCA_003203915	7048	food	raw milk cheese
GCA_003203955	7048	food	tilsit cheese
GCA_003203975	7048	food	raw milk cheese
GCA_003203985	7048	NA	NA
GCA_003204015	7048	NA	NA
GCA_003204025	7048	NA	NA
GCA_003204055	7048	food	raw milk cheese
GCA_003233715	7048	food	cheese starter culture
GCA_003254785	7249	food	chinese pickle
GCA_003255835	7126	human	stool
GCA_003255875	7106	human	stool
GCA_003258615	7202	other	pig
GCA_003261135	7106	food	cheese
GCA_003268715	7142	other	cream products
GCA_003269405	7202	food	kimchi
GCA_003284505	7115	other	bear saliva
GCA_003286955	7202	food	kimchi
GCA_003288195	7248	food	kimchi
GCA_003288215	7248	food	kimchi
GCA_003288235	7248	food	kimchi
GCA_003289085	7196	food	milk
GCA_003307255	7038-7039	NA	NA
GCA_003307275	7038-7039	NA	NA
GCA_003307295	7038-7039	NA	NA
GCA_003307315	7038-7039	NA	NA
GCA_003315575	7038-7039	human	endoscopy
GCA_003316895	7095	other	mouse duodenum
GCA_003316915	7041	other	mus musculus stool
GCA_003316935	7095	other	chicken stool
GCA_003316955	7082	other	chicken stool
GCA_003325395	7202	food	kimchi
GCA_003325775	7202	food	fermented sausage
GCA_003326615	7020	food	milk
GCA_003343585	7106	human	stool
GCA_003344825	7202	food	dairy
GCA_003344845	7202	food	dairy
GCA_003345375	7202	food	honey
GCA_003345725	7196	food	kimchi
GCA_003346015	7142	food	cheese
GCA_003346025	7142	food	cheese
GCA_003346075	7202	food	cheese
GCA_003346085	7202	food	cheese
GCA_003346095	7196	food	cheese
GCA_003346105	7202	food	cheese
GCA_003346155	7126	food	cheese
GCA_003346165	7126	food	milk
GCA_003346175	7202	food	ovine cheese
GCA_003346235	7202	food	cheese
GCA_003346245	7196	food	cheese
GCA_003346265	7142	food	cheese
GCA_003346315	7106	food	cheese
GCA_003346325	7106	food	cheese
GCA_003346345	7126	food	cheese
GCA_003346795	7106	food	makgeollli
GCA_003347445	7202	food	tropical fruit
GCA_003347455	7202	food	tropical fruit
GCA_003351805	7020	food	fermented milk
GCA_003352125	7202	food	pikle
GCA_003352825	7144	NA	NA
GCA_003353455	7144	human	stool
GCA_003367655	7142	food	goat cheese
GCA_003369815	7164	food	sourdough
GCA_003402855	8002	food	raw milk
GCA_003410375	7249	food	raw fermented sausage
GCA_003413665	7095	other	piglet stool
GCA_003413685	7248	food	sauerkraut
GCA_003428355	7202	food	kimchi
GCA_003428395	7041	human	stool
GCA_003429585	7202	food	fermented bamboo
GCA_003433375	7126	food	kimchi
GCA_003433395	7144	NA	NA
GCA_003433825	7979-7980	human	stool
GCA_003434205	7142	human	stool
GCA_003436835	7061	human	stool
GCA_003437055	7038-7039	human	stool
GCA_003438595	7082	human	stool
GCA_003439565	7114	human	stool
GCA_003443395	8002	food	raw milk
GCA_003446595	7985	other	terrestrial
GCA_003450295	7985	other	terrestrial
GCA_003452595	7088	human	stool
GCA_003462755	7106	human	stool
GCA_003464285	7106	human	stool
GCA_003465085	7106	human	stool
GCA_003465905	7050	human	stool
GCA_003466065	7115	human	stool
GCA_003469805	7202	human	stool
GCA_003469955	7114	human	stool
GCA_003469985	7114	human	stool
GCA_003470145	7082	human	stool
GCA_003470765	7202	human	stool
GCA_003472365	7985	human	stool
GCA_003472615	7082	human	stool
GCA_003484055	7126	other	terrestrial
GCA_003491905	7985	other	terrestrial
GCA_003503615	7041	other	rat stool
GCA_003512765	7115	other	terrestrial
GCA_003513805	7082	human	stool
GCA_003521125	7989	NA	NA
GCA_003521925	7121	other	terrestrial
GCA_003523685	7050	other	wastewater
GCA_003529125	7121	food	NA
GCA_003529885	7061	human	stool
GCA_003531255	7979-7980	NA	NA
GCA_003533085	7126	NA	NA
GCA_003535615	7114	NA	NA
GCA_003535895	7122	NA	NA
GCA_003542855	7114	NA	NA
GCA_003545935	7020	food	fermented goat milk
GCA_003545945	7142	food	fermented goat milk
GCA_003545985	7202	food	fermented goat milk
GCA_003545995	7048	food	fermented goat milk
GCA_003571925	7142	human	stool
GCA_003573615	7144	food	milk
GCA_003577505	7202	food	kimchi
GCA_003584685	7038-7039	human	stool
GCA_003586485	7202	food	milk
GCA_003589725	7202	human	stool
GCA_003594665	7985	NA	NA
GCA_003597595	7202	food	kimchi
GCA_003597615	7202	food	kimchi
GCA_003597635	7202	food	kimchi
GCA_003597655	7020	food	dairy
GCA_003610975	7048	food	fermented milk
GCA_003611015	7202	food	cheese
GCA_003627235	7248	food	milk
GCA_003627255	7142	human	stool
GCA_003627275	7248	food	milk
GCA_003627315	7248	food	fermented vegetable
GCA_003627335	7202	human	stool
GCA_003627355	7202	human	stool
GCA_003627395	7985	food	butter starter
GCA_003627415	7985	food	butter starter
GCA_003627875	7248	food	fermented vegetable
GCA_003640765	7142	food	fermented food
GCA_003641085	7044	food	fermented food
GCA_003641165	7202	food	fermented cassava roots
GCA_003692595	7202	NA	NA
GCA_003692725	7202	food	fermented food
GCA_003703875	7095	other	rat
GCA_003703885	7095	other	rat
GCA_003709415	7202	food	fermented grains
GCA_003710225	7106	food	milk
GCA_003712225	7142	food	gruyere cheese
GCA_003712245	7142	food	gruyere cheese
GCA_003712265	7142	food	gruyere cheese
GCA_003712275	7142	food	gruyere cheese
GCA_003712295	7142	food	gruyere cheese
GCA_003712325	7142	food	gruyere cheese
GCA_003712345	7142	food	gruyere cheese
GCA_003712355	7142	food	gruyere cheese
GCA_003712385	7142	food	gruyere cheese
GCA_003712395	7142	food	gruyere cheese
GCA_003712425	7142	food	gruyere cheese
GCA_003712445	7142	food	gruyere cheese
GCA_003712455	7142	food	gruyere cheese
GCA_003712485	7142	food	milk
GCA_003712505	7142	food	milk
GCA_003712525	7142	food	gruyere cheese
GCA_003712535	7142	food	milk
GCA_003712565	7142	food	cheese
GCA_003712585	7142	food	milk
GCA_003712605	7142	food	cheese
GCA_003712625	7142	food	cheese
GCA_003712645	7142	food	gruyere cheese
GCA_003712665	7142	food	milk
GCA_003712685	7142	food	milk
GCA_003712705	7142	food	milk
GCA_003712725	7142	food	milk
GCA_003712745	7142	food	milk
GCA_003712755	7142	food	milk
GCA_003712785	7142	food	milk
GCA_003712795	7142	food	milk
GCA_003712825	7142	food	cheese
GCA_003712835	7142	food	cheese
GCA_003712865	7142	food	milk
GCA_003712875	7142	food	milk
GCA_003712905	7142	food	cheese
GCA_003712925	7142	food	gruyere cheese
GCA_003712935	7142	food	gruyere cheese
GCA_003712965	7142	food	cheese
GCA_003712985	7142	food	cheese
GCA_003713005	7142	food	cheese
GCA_003719715	7095	food	fermented food
GCA_003722255	7985	NA	NA
GCA_003722275	7985	NA	NA
GCA_003790365	7095	other	piglet stool
GCA_003795065	7045	human	vagina
GCA_003795255	7142	human	stool
GCA_003813125	7202	food	kimchi
GCA_003813165	7196	food	kimchi
GCA_003814285	7020	food	gruyere whey culture
GCA_003814305	7048	food	Gruyere cheese
GCA_003814325	7048	food	Gruyere cheese
GCA_003838305	7985	food	raw milk cheese
GCA_003838315	7985	food	raw milk cheese
GCA_003838345	7985	food	raw milk cheese
GCA_003838385	7985	food	raw milk cheese
GCA_003838425	7985	food	raw milk cheese
GCA_003839605	7985	food	raw milk cheese
GCA_003839645	7985	food	starter culture
GCA_003839705	7985	food	starter culture
GCA_003839715	7985	food	starter culture
GCA_003839745	7985	food	starter culture
GCA_003839805	7985	food	starter culture
GCA_003841225	7985	food	raw milk cheese
GCA_003841265	7985	food	raw milk cheese
GCA_003841285	7985	food	starter culture
GCA_003841315	7985	food	starter culture
GCA_003841345	7985	food	raw milk cheese
GCA_003841365	7985	food	raw milk cheese
GCA_003841385	7985	food	starter culture
GCA_003841395	7985	food	starter culture
GCA_003855655	7106	food	kimchi
GCA_003860425	7106	food	fermented milk
GCA_003862265	7088	other	conversion residue fermenting bioreactor
GCA_003952845	7044	other	rat stool
GCA_003952885	7202	food	kimchi
GCA_003955865	7048	human	stool
GCA_003957415	7249	human	stool
GCA_003957435	7142	human	stool
[truncated: 860 more rows]
