# Supplementary material for: Large-scale genome-wide analysis links lactic acid bacteria from food with the gut microbiome
Source: Nat Commun. 2020 May 25;11:2610. doi: 10.1038/s41467-020-16438-8 (PMC7248083; doi:10.1038/s41467-020-16438-8)
Supplement: Supplementary file 11 — Supplementary Data 8 [file 41467_2020_16438_MOESM11_ESM.xlsx]

## Sheet: Sheet1
BinID	Host	Wild	SGBID	kSGB/pSGB	Estimated taxonomy
LiX_2018__SAMEA104315421__bin.59	macaca fascicularis	captive	7095	kSGB	k__Bacteria|p__Firmicutes|c__Bacilli|o__Lactobacillales|f__Lactobacillaceae|g__Lactobacillus|s__Lactobacillus_reuteri
LiX_2018__SAMEA104315423__bin.39	macaca fascicularis	captive	7082	kSGB	k__Bacteria|p__Firmicutes|c__Bacilli|o__Lactobacillales|f__Lactobacillaceae|g__Lactobacillus|s__Lactobacillus_salivarius
LiX_2018__SAMEA104315423__bin.46	macaca fascicularis	captive	7076	kSGB	k__Bacteria|p__Firmicutes|c__Bacilli|o__Lactobacillales|f__Lactobacillaceae|g__Lactobacillus|s__Lactobacillus_animalis
LiX_2018__SAMEA104315425__bin.89	macaca fascicularis	captive	7041	kSGB	k__Bacteria|p__Firmicutes|c__Bacilli|o__Lactobacillales|f__Lactobacillaceae|g__Lactobacillus|s__Lactobacillus_johnsonii
LiX_2018__SAMEA104315425__bin.90	macaca fascicularis	captive	7095	kSGB	k__Bacteria|p__Firmicutes|c__Bacilli|o__Lactobacillales|f__Lactobacillaceae|g__Lactobacillus|s__Lactobacillus_reuteri
LiX_2018__SAMEA104315426__bin.2	macaca fascicularis	captive	7041	kSGB	k__Bacteria|p__Firmicutes|c__Bacilli|o__Lactobacillales|f__Lactobacillaceae|g__Lactobacillus|s__Lactobacillus_johnsonii
LiX_2018__SAMEA104315428__bin.112	macaca fascicularis	captive	7041	kSGB	k__Bacteria|p__Firmicutes|c__Bacilli|o__Lactobacillales|f__Lactobacillaceae|g__Lactobacillus|s__Lactobacillus_johnsonii
LiX_2018__SAMEA104315431__bin.21	macaca fascicularis	captive	7076	kSGB	k__Bacteria|p__Firmicutes|c__Bacilli|o__Lactobacillales|f__Lactobacillaceae|g__Lactobacillus|s__Lactobacillus_animalis
LiX_2018__SAMEA104315431__bin.59	macaca fascicularis	captive	7095	kSGB	k__Bacteria|p__Firmicutes|c__Bacilli|o__Lactobacillales|f__Lactobacillaceae|g__Lactobacillus|s__Lactobacillus_reuteri
LiX_2018__SAMEA104315431__bin.84	macaca fascicularis	captive	7088	kSGB	k__Bacteria|p__Firmicutes|c__Bacilli|o__Lactobacillales|f__Lactobacillaceae|g__Lactobacillus|s__Lactobacillus_mucosae
LiX_2018__SAMEA104315434__bin.85	macaca fascicularis	captive	7082	kSGB	k__Bacteria|p__Firmicutes|c__Bacilli|o__Lactobacillales|f__Lactobacillaceae|g__Lactobacillus|s__Lactobacillus_salivarius
LiX_2018__SAMEA104315435__bin.20	macaca fascicularis	captive	7044	kSGB	k__Bacteria|p__Firmicutes|c__Bacilli|o__Lactobacillales|f__Lactobacillaceae|g__Lactobacillus|s__Lactobacillus_acidophilus
LiX_2018__SAMEA104315436__bin.100	macaca fascicularis	captive	7082	kSGB	k__Bacteria|p__Firmicutes|c__Bacilli|o__Lactobacillales|f__Lactobacillaceae|g__Lactobacillus|s__Lactobacillus_salivarius
LiX_2018__SAMEA104315436__bin.38	macaca fascicularis	captive	7088	kSGB	k__Bacteria|p__Firmicutes|c__Bacilli|o__Lactobacillales|f__Lactobacillaceae|g__Lactobacillus|s__Lactobacillus_mucosae
LiX_2018__SAMEA104315436__bin.48	macaca fascicularis	captive	7095	kSGB	k__Bacteria|p__Firmicutes|c__Bacilli|o__Lactobacillales|f__Lactobacillaceae|g__Lactobacillus|s__Lactobacillus_reuteri
LiX_2018__SAMEA104315436__bin.6	macaca fascicularis	captive	7041	kSGB	k__Bacteria|p__Firmicutes|c__Bacilli|o__Lactobacillales|f__Lactobacillaceae|g__Lactobacillus|s__Lactobacillus_johnsonii
LiX_2018__SAMEA104315438__bin.77	macaca fascicularis	captive	7095	kSGB	k__Bacteria|p__Firmicutes|c__Bacilli|o__Lactobacillales|f__Lactobacillaceae|g__Lactobacillus|s__Lactobacillus_reuteri
OrkinJD_2019__SSR007__bin.2	cebus capucinus imitator	wild	21032	pSGB	k__Bacteria|p__Firmicutes|c__Bacilli|o__Lactobacillales|f__Streptococcaceae|g__GGB13677|s__GGB13677_SGB21032
OrkinJD_2019__SSR007__bin.4	cebus capucinus imitator	wild	7962	kSGB	k__Bacteria|p__Firmicutes|c__Bacilli|o__Lactobacillales|f__Enterococcaceae|g__Enterococcus|s__Enterococcus_faecalis
OrkinJD_2019__SSR007__bin.8	cebus capucinus imitator	wild	7979	kSGB	k__Bacteria|p__Firmicutes|c__Bacilli|o__Lactobacillales|f__Streptococcaceae|g__Lactococcus|s__Lactococcus_garvieae
OrkinJD_2019__SSR013__bin.15	cebus capucinus imitator	wild	21033	pSGB	k__Bacteria|p__Firmicutes|c__Bacilli|o__Lactobacillales|f__Streptococcaceae|g__GGB13678|s__GGB13678_SGB21033
OrkinJD_2019__SSR013__bin.6	cebus capucinus imitator	wild	7962	kSGB	k__Bacteria|p__Firmicutes|c__Bacilli|o__Lactobacillales|f__Enterococcaceae|g__Enterococcus|s__Enterococcus_faecalis
OrkinJD_2019__SSR024__bin.1	cebus capucinus imitator	wild	7169	kSGB	k__Bacteria|p__Firmicutes|c__Bacilli|o__Lactobacillales|f__Lactobacillaceae|g__Pediococcus|s__Pediococcus_pentosaceus
OrkinJD_2019__SSR024__bin.9	cebus capucinus imitator	wild	21036	pSGB	k__Bacteria|p__Firmicutes|c__Bacilli|o__Lactobacillales|f__Streptococcaceae|g__GGB13680|s__GGB13680_SGB21036
OrkinJD_2019__SSR039__bin.15	cebus capucinus imitator	wild	21036	pSGB	k__Bacteria|p__Firmicutes|c__Bacilli|o__Lactobacillales|f__Streptococcaceae|g__GGB13680|s__GGB13680_SGB21036
OrkinJD_2019__SSR039__bin.16	cebus capucinus imitator	wild	21032	pSGB	k__Bacteria|p__Firmicutes|c__Bacilli|o__Lactobacillales|f__Streptococcaceae|g__GGB13677|s__GGB13677_SGB21032
OrkinJD_2019__SSR039__bin.2	cebus capucinus imitator	wild	7114	kSGB	k__Bacteria|p__Firmicutes|c__Bacilli|o__Lactobacillales|f__Leuconostocaceae|g__Weissella|s__Weissella_cibaria
OrkinJD_2019__SSR046__bin.20	cebus capucinus imitator	wild	21036	pSGB	k__Bacteria|p__Firmicutes|c__Bacilli|o__Lactobacillales|f__Streptococcaceae|g__GGB13680|s__GGB13680_SGB21036
OrkinJD_2019__SSR047__bin.3	cebus capucinus imitator	wild	21036	pSGB	k__Bacteria|p__Firmicutes|c__Bacilli|o__Lactobacillales|f__Streptococcaceae|g__GGB13680|s__GGB13680_SGB21036
OrkinJD_2019__SSR049__bin.13	cebus capucinus imitator	wild	21036	pSGB	k__Bacteria|p__Firmicutes|c__Bacilli|o__Lactobacillales|f__Streptococcaceae|g__GGB13680|s__GGB13680_SGB21036
OrkinJD_2019__SSR056__bin.2	cebus capucinus imitator	wild	21036	pSGB	k__Bacteria|p__Firmicutes|c__Bacilli|o__Lactobacillales|f__Streptococcaceae|g__GGB13680|s__GGB13680_SGB21036
OrkinJD_2019__SSR091__bin.1	cebus capucinus imitator	wild	21036	pSGB	k__Bacteria|p__Firmicutes|c__Bacilli|o__Lactobacillales|f__Streptococcaceae|g__GGB13680|s__GGB13680_SGB21036
OrkinJD_2019__SSR091__bin.15	cebus capucinus imitator	wild	7985	kSGB	k__Bacteria|p__Firmicutes|c__Bacilli|o__Lactobacillales|f__Streptococcaceae|g__Lactococcus|s__Lactococcus_lactis
OrkinJD_2019__SSR091__bin.27	cebus capucinus imitator	wild	7979	kSGB	k__Bacteria|p__Firmicutes|c__Bacilli|o__Lactobacillales|f__Streptococcaceae|g__Lactococcus|s__Lactococcus_garvieae
OrkinJD_2019__SSR091__bin.29	cebus capucinus imitator	wild	7965	kSGB	k__Bacteria|p__Firmicutes|c__Bacilli|o__Lactobacillales|f__Enterococcaceae|g__Enterococcus|s__Enterococcus_thailandicus
OrkinJD_2019__SSR093__bin.3	cebus capucinus imitator	wild	21036	pSGB	k__Bacteria|p__Firmicutes|c__Bacilli|o__Lactobacillales|f__Streptococcaceae|g__GGB13680|s__GGB13680_SGB21036
OrkinJD_2019__SSR096__bin.2	cebus capucinus imitator	wild	21036	pSGB	k__Bacteria|p__Firmicutes|c__Bacilli|o__Lactobacillales|f__Streptococcaceae|g__GGB13680|s__GGB13680_SGB21036
OrkinJD_2019__SSR098__bin.17	cebus capucinus imitator	wild	7979	kSGB	k__Bacteria|p__Firmicutes|c__Bacilli|o__Lactobacillales|f__Streptococcaceae|g__Lactococcus|s__Lactococcus_garvieae
OrkinJD_2019__SSR102__bin.4	cebus capucinus imitator	wild	7970	kSGB	k__Bacteria|p__Firmicutes|c__Bacilli|o__Lactobacillales|f__Enterococcaceae|g__Enterococcus|s__Enterococcus_hirae
OrkinJD_2019__SSR105__bin.10	cebus capucinus imitator	wild	21034	pSGB	k__Bacteria|p__Firmicutes|c__Bacilli|o__Lactobacillales|f__Streptococcaceae|g__GGB13678|s__GGB13678_SGB21034
OrkinJD_2019__SSR105__bin.18	cebus capucinus imitator	wild	21032	pSGB	k__Bacteria|p__Firmicutes|c__Bacilli|o__Lactobacillales|f__Streptococcaceae|g__GGB13677|s__GGB13677_SGB21032
OrkinJD_2019__SSR105__bin.25	cebus capucinus imitator	wild	21036	pSGB	k__Bacteria|p__Firmicutes|c__Bacilli|o__Lactobacillales|f__Streptococcaceae|g__GGB13680|s__GGB13680_SGB21036
OrkinJD_2019__SSR105__bin.9	cebus capucinus imitator	wild	21033	pSGB	k__Bacteria|p__Firmicutes|c__Bacilli|o__Lactobacillales|f__Streptococcaceae|g__GGB13678|s__GGB13678_SGB21033
OrkinJD_2019__SSR116__bin.7	cebus capucinus imitator	wild	21036	pSGB	k__Bacteria|p__Firmicutes|c__Bacilli|o__Lactobacillales|f__Streptococcaceae|g__GGB13680|s__GGB13680_SGB21036
OrkinJD_2019__SSR118__bin.20	cebus capucinus imitator	wild	21033	pSGB	k__Bacteria|p__Firmicutes|c__Bacilli|o__Lactobacillales|f__Streptococcaceae|g__GGB13678|s__GGB13678_SGB21033
OrkinJD_2019__SSR118__bin.6	cebus capucinus imitator	wild	21036	pSGB	k__Bacteria|p__Firmicutes|c__Bacilli|o__Lactobacillales|f__Streptococcaceae|g__GGB13680|s__GGB13680_SGB21036
