# Supplementary material for: Large-scale genome-wide analysis links lactic acid bacteria from food with the gut microbiome
Source: Nat Commun. 2020 May 25;11:2610. doi: 10.1038/s41467-020-16438-8 (PMC7248083; doi:10.1038/s41467-020-16438-8)
Supplement: Supplementary file 12 — Supplementary Data 9 [file 41467_2020_16438_MOESM12_ESM.xlsx]

## Sheet: Streptococcus thermophilus
GeneID	P-value (after FDR)	Enriched in	Annotation
group_1030	0.000584991	Gut	Lactose permease
gpmA_2	0.00155074	Food	2,3-bisphosphoglycerate-dependent phosphoglycerate mutase
ycjU	0.00155871	Food	Phosphorylated carbohydrates phosphatase
bglK_1	0.00246001	Food	Beta-glucoside kinase
fba	0.00470111	Food	Fructose-bisphosphate aldolase
lacE	0.00521948	Food	PTS system lactose-specific EIICB component
group_2297	0.00712173	Gut	4-alpha-glucanotransferase
nagE	0.00727325	Food	PTS system N-acetylglucosamine-specific EIICBA component
lacF	0.0103519	Food	PTS system lactose-specific EIIA component
gap	0.0108537	Food	Glyceraldehyde-3-phosphate dehydrogenase
crr	0.0116429	Gut	PTS system glucose-specific EIIA component
bglH_2	0.0136328	Food	Aryl-phospho-beta-D-glucosidase BglH
group_7530	0.0176486	Gut	Lactoylglutathione lyase
bglF_3	0.0386991	Gut	PTS system beta-glucoside-specific EIIBCA component
ldh	0.0386991	Gut	L-lactate dehydrogenase
icaB	0.0402003	Food	Poly-beta-1,6-N-acetyl-D-glucosamine N-deacetylase
glcB	0.0448701	Gut	PTS system glucoside-specific EIICBA component

## Sheet: Lactococcus lactis
GeneID	P-value (after FDR)	Enriched in	Annotation
malQ	6.79e-05	Food	4-alpha-glucanotransferase
group_6377	0.000296663	Gut	Aryl-phospho-beta-D-glucosidase BglA
malP	0.000930394	Food	Maltose phosphorylase
pfkA	0.00110218	Food	ATP-dependent 6-phosphofructokinase
group_2502	0.00145779	Gut	Oligo-1,6-glucosidase
ldhB	0.00154191	Food	L-lactate dehydrogenase 2
group_5747	0.00761498	Gut	UDP-glucose 4-epimerase
group_2855	0.0110513	Food	Glucan 1,6-alpha-glucosidase
lacF	0.0184007	Food	PTS system lactose-specific EIIA component
lacC_2	0.0184007	Food	Tagatose-6-phosphate kinase
lacA_3	0.0184007	Food	Galactose-6-phosphate isomerase subunit LacA
lacB	0.0184007	Food	Galactose-6-phosphate isomerase subunit LacB
group_9510	0.0187289	Food	Galactoside O-acetyltransferase
lacG	0.0187289	Food	6-phospho-beta-galactosidase
lacC	0.0286738	Food	Tagatose-6-phosphate kinase
lacZ	0.0286738	Food	Beta-galactosidase
lacE	0.029818	Food	PTS system lactose-specific EIICB component
icaB_2	0.031533	Food	Poly-beta-1,6-N-acetyl-D-glucosamine N-deacetylase
group_5504	0.0323681	Gut	Aryl-phospho-beta-D-glucosidase BglH
trePP	0.0432346	Food	Trehalose 6-phosphate phosphorylase
